# Supplementary material for: An NF-κB- and Therapy-Related Regulatory Network in Glioma: A Potential Mechanism of Action for Natural Antiglioma Agents
Source: Biomedicines. 2022 Apr 19;10(5):935. doi: 10.3390/biomedicines10050935 (PMC9138293; doi:10.3390/biomedicines10050935)
Supplement: Supplementary file 1 [file biomedicines-10-00935-s001.zip › Table S1.xlsx]

## Sheet: Φύλλο1
Table S1: NF-kB binding related to concesus cis-regulatory elements
track name="REL-TFBS encode hg38 cCREs" description="table browser query on ct_RELTFBSencodehg38_1660 cCREs" visibility=3 url=
chr1	39845487	39846087	RELB	231
chr1	89128825	89129111	RELB	572
chr1	31980924	31981591	RELB	494
chr1	36306891	36307693	RELB	268
chr1	76939046	76939572	RELB	622
chr1	93847499	93848099	RELB	173
chr1	160169505	160170105	RELB	338
chr1	211680913	211681585	RELB	660
chr1	235010706	235012365	RELB	1000
chr1	248905635	248906235	RELB	247
chr1	778486	778904	RELB	741
chr1	827180	827611	RELB	733
chr1	905147	905747	RELB	390
chr1	920979	921787	RELB	211
chr1	958861	959422	RELB	1000
chr1	992474	993079	RELB	373
chr1	1001858	1002458	RELB	268
chr1	1013163	1013370	RELB	537
chr1	1038571	1039171	RELB	226
chr1	1058830	1059621	RELB	329
chr1	1064020	1064584	RELB	1000
chr1	1079353	1079953	RELB	288
chr1	1137379	1137703	RELB	533
chr1	1157390	1158191	RELB	290
chr1	1171776	1171998	RELB	432
chr1	1200580	1201180	RELB	190
chr1	1212768	1213368	RELB	247
chr1	1215134	1215413	RELB	494
chr1	1251030	1251736	RELB	477
chr1	1308139	1308439	RELB	529
chr1	1375048	1375824	RELB	1000
chr1	1406964	1407437	RELB	986
chr1	1422214	1422814	RELB	347
chr1	1437889	1438489	RELB	230
chr1	1462343	1462943	RELB	290
chr1	1471446	1471839	RELB	639
chr1	1504960	1505560	RELB	361
chr1	1511724	1512169	RELB	1000
chr1	1574849	1575236	RELB	520
chr1	1658698	1659288	RELB	1000
chr1	1677596	1678301	RELB	1000
chr1	1692629	1693424	RELB	1000
chr1	1724076	1724587	RELB	920
chr1	1745959	1746746	RELB	948
chr1	1775503	1776103	RELB	373
chr1	1778927	1779352	RELB	607
chr1	1780305	1780679	RELB	472
chr1	1782583	1783382	RELB	207
chr1	1847779	1848379	RELB	215
chr1	1909218	1909818	RELB	250
chr1	2195006	2195472	RELB	1000
chr1	2199180	2199780	RELB	187
chr1	2290575	2291376	RELB	368
chr1	2300470	2300629	RELB	254
chr1	2300689	2301628	RELB	205
chr1	2388228	2388433	RELB	338
chr1	2391372	2391570	RELB	462
chr1	2414150	2414750	RELB	222
chr1	2526716	2527316	RELB	313
chr1	2548233	2549126	RELB	540
chr1	2554673	2555273	RELB	169
chr1	2555590	2556377	RELB	635
chr1	2578013	2578881	RELB	1000
chr1	2581268	2581868	RELB	256
chr1	2585464	2585872	RELB	587
chr1	3656751	3657390	RELB	577
chr1	3666163	3666763	RELB	378
chr1	3667454	3668063	RELB	479
chr1	3673558	3674412	RELB	1000
chr1	3676731	3677358	RELB	1000
chr1	3678234	3678834	RELB	299
chr1	3771952	3772552	RELB	216
chr1	3796295	3796895	RELB	306
chr1	3801218	3801818	RELB	232
chr1	3857209	3857809	RELB	189
chr1	3900359	3901159	RELB	268
chr1	5915970	5916291	RELB	665
chr1	5992578	5992967	RELB	577
chr1	6026860	6027460	RELB	220
chr1	6199338	6200167	RELB	1000
chr1	6205933	6206366	RELB	807
chr1	6290328	6290582	RELB	360
chr1	6290687	6291147	RELB	363
chr1	6359519	6360010	RELB	1000
chr1	6393858	6394458	RELB	265
chr1	6414421	6415021	RELB	239
chr1	6490326	6490926	RELB	77
chr1	6554416	6554670	RELB	385
chr1	6601197	6601444	RELB	358
chr1	6602938	6603857	RELB	125
chr1	6624483	6625083	RELB	382
chr1	6701536	6701966	RELB	1000
chr1	6804852	6805452	RELB	265
chr1	6822375	6822975	RELB	330
chr1	7403159	7403759	RELB	263
chr1	7953739	7954743	RELB	234
chr1	7961260	7961733	RELB	887
chr1	7962046	7962646	RELB	206
chr1	7994107	7994748	RELB	552
chr1	8104676	8104828	RELB	354
chr1	8159078	8159230	RELB	342
chr1	8167235	8167835	RELB	255
chr1	8169646	8170314	RELB	437
chr1	8224829	8225429	RELB	198
chr1	8283130	8283929	RELB	457
chr1	8395288	8396276	RELB	219
chr1	8424191	8424994	RELB	228
chr1	8427620	8427905	RELB	519
chr1	8477321	8477582	RELB	597
chr1	8510045	8510645	RELB	336
chr1	8525753	8526353	RELB	324
chr1	8603996	8604596	RELB	479
chr1	8623580	8624180	RELB	250
chr1	8629384	8629984	RELB	287
chr1	8643546	8643925	RELB	519
chr1	8647304	8647904	RELB	292
chr1	8648841	8649668	RELB	196
chr1	8666769	8667378	RELB	352
chr1	8689290	8690101	RELB	313
chr1	8700944	8701544	RELB	262
chr1	8712661	8713261	RELB	435
chr1	8727678	8728278	RELB	284
chr1	8814843	8815443	RELB	229
chr1	8815708	8816308	RELB	53
chr1	8817216	8817816	RELB	198
chr1	8829380	8830185	RELB	331
chr1	8875330	8875930	RELB	291
chr1	8876696	8876846	RELB	278
chr1	8877897	8879193	RELB	294
chr1	9010901	9011501	RELB	345
chr1	9037395	9037770	RELB	629
chr1	9069554	9070082	RELB	1000
chr1	9074706	9075306	RELB	213
chr1	9076203	9076803	RELB	257
chr1	9078079	9078679	RELB	611
chr1	9080350	9080999	RELB	525
chr1	9119515	9120215	RELB	1000
chr1	9122118	9122352	RELB	248
chr1	9129601	9129897	RELB	514
chr1	9135424	9135837	RELB	822
chr1	9163674	9164443	RELB	1000
chr1	9196333	9196657	RELB	541
chr1	9234057	9234856	RELB	304
chr1	9235029	9235629	RELB	271
chr1	9239508	9240108	RELB	343
chr1	9288864	9289464	RELB	191
chr1	9315651	9316251	RELB	220
chr1	9413537	9414131	RELB	885
chr1	9426217	9426665	RELB	647
chr1	9428771	9429577	RELB	339
chr1	9589552	9590152	RELB	188
chr1	9626113	9626625	RELB	1000
chr1	9628513	9629005	RELB	1000
chr1	9629501	9630102	RELB	758
chr1	9651167	9651767	RELB	317
chr1	9652369	9653360	RELB	150
chr1	9654948	9655739	RELB	1000
chr1	9658343	9658557	RELB	220
chr1	9669957	9670557	RELB	342
chr1	9687105	9687927	RELB	397
chr1	9688833	9689433	RELB	272
chr1	9717535	9717835	RELB	604
chr1	9787594	9788194	RELB	301
chr1	9910602	9911335	RELB	697
chr1	9943062	9943744	RELB	1000
chr1	9950200	9950800	RELB	212
chr1	10032808	10033319	RELB	918
chr1	10170198	10170798	RELB	299
chr1	10173416	10174016	RELB	218
chr1	10209834	10210639	RELB	279
chr1	10217938	10218538	RELB	231
chr1	10237031	10237836	RELB	198
chr1	10283475	10283986	RELB	737
chr1	10387932	10388734	RELB	191
chr1	10398622	10399210	RELB	1000
chr1	10430356	10430726	RELB	708
chr1	10433715	10434315	RELB	290
chr1	10472183	10472987	RELB	414
chr1	10474700	10475207	RELB	1000
chr1	10489487	10490287	RELB	181
chr1	10495128	10495567	RELB	830
chr1	10515528	10516128	RELB	193
chr1	10693280	10693880	RELB	249
chr1	10733969	10734569	RELB	283
chr1	10940043	10940473	RELB	1000
chr1	10965022	10965638	RELB	1000
chr1	10968619	10968853	RELB	399
chr1	10985780	10986910	RELB	509
chr1	11012246	11012848	RELB	1000
chr1	11063032	11063309	RELB	638
chr1	11073270	11073870	RELB	227
chr1	11099590	11099896	RELB	531
chr1	11262513	11262999	RELB	1000
chr1	11273082	11273623	RELB	1000
chr1	11335439	11335795	RELB	670
chr1	11478818	11479619	RELB	197
chr1	11670663	11671064	RELB	795
chr1	11681121	11681721	RELB	217
chr1	11735975	11736575	RELB	217
chr1	11784991	11785591	RELB	195
chr1	11803282	11804082	RELB	171
chr1	11806066	11806433	RELB	580
chr1	11814814	11815615	RELB	329
chr1	11908067	11908471	RELB	477
chr1	11909583	11910387	RELB	295
chr1	11926458	11927058	RELB	386
chr1	11929722	11930302	RELB	1000
chr1	11934294	11934616	RELB	624
chr1	11980237	11980789	RELB	1000
chr1	12039872	12040466	RELB	371
chr1	12040517	12040679	RELB	174
chr1	12044332	12045133	RELB	339
chr1	12047157	12047768	RELB	1000
chr1	12051967	12052462	RELB	666
chr1	12054196	12054796	RELB	205
chr1	12056213	12056813	RELB	208
chr1	12059666	12060152	RELB	698
chr1	12062748	12063348	RELB	172
chr1	12064565	12064752	RELB	388
chr1	12065812	12066412	RELB	257
chr1	12067173	12067816	RELB	407
chr1	12068362	12068901	RELB	1000
chr1	12078634	12079910	RELB	1000
chr1	12082832	12083432	RELB	239
chr1	12087817	12088503	RELB	517
chr1	12143760	12144360	RELB	428
chr1	12148290	12148461	RELB	292
chr1	12149021	12149621	RELB	285
chr1	12151934	12152681	RELB	1000
chr1	12153095	12153695	RELB	280
chr1	12157313	12157822	RELB	754
chr1	12161937	12162318	RELB	587
chr1	12163298	12163918	RELB	424
chr1	12167941	12168766	RELB	184
chr1	12184252	12184425	RELB	466
chr1	12201676	12202006	RELB	584
chr1	12344028	12344857	RELB	302
chr1	12434209	12434469	RELB	485
chr1	12438264	12439064	RELB	347
chr1	12449490	12449852	RELB	713
chr1	13702574	13703210	RELB	1000
chr1	13731003	13731603	RELB	572
chr1	14520414	14521014	RELB	262
chr1	14522739	14523339	RELB	238
chr1	14599877	14600143	RELB	487
chr1	14732969	14733466	RELB	922
chr1	14739346	14739863	RELB	680
chr1	14745116	14745716	RELB	283
chr1	14835552	14836152	RELB	206
chr1	14850436	14851036	RELB	200
chr1	15111998	15112598	RELB	353
chr1	15154109	15154709	RELB	273
chr1	15156465	15156686	RELB	392
chr1	15231674	15232092	RELB	836
chr1	15249006	15249606	RELB	299
chr1	15258168	15258366	RELB	354
chr1	15415949	15416474	RELB	849
chr1	15417615	15417792	RELB	344
chr1	15526521	15527145	RELB	997
chr1	15617102	15617257	RELB	433
chr1	15627535	15628135	RELB	282
chr1	15696914	15697682	RELB	915
chr1	15825598	15826198	RELB	199
chr1	15834327	15834779	RELB	555
chr1	15835246	15835846	RELB	127
chr1	15849332	15850227	RELB	577
chr1	15851871	15852471	RELB	343
chr1	15882789	15883109	RELB	498
chr1	15886136	15886736	RELB	231
chr1	15919167	15919971	RELB	243
chr1	15964083	15964683	RELB	395
chr1	15965991	15966722	RELB	1000
chr1	15974865	15975479	RELB	432
chr1	15975732	15976332	RELB	240
chr1	16078978	16079578	RELB	199
chr1	16236311	16236911	RELB	258
chr1	16352554	16353154	RELB	182
chr1	16367077	16367993	RELB	1000
chr1	16386935	16387535	RELB	247
chr1	16420536	16421136	RELB	291
chr1	16440784	16441270	RELB	508
chr1	16451863	16452013	RELB	312
chr1	16499333	16499933	RELB	229
chr1	16513640	16514240	RELB	230
chr1	16514605	16514765	RELB	307
chr1	16544697	16544847	RELB	518
chr1	16613386	16613986	RELB	639
chr1	16644337	16645023	RELB	1000
chr1	16905363	16905963	RELB	256
chr1	16951565	16952367	RELB	214
chr1	17053745	17054122	RELB	860
chr1	17081252	17081852	RELB	268
chr1	17094567	17095167	RELB	262
chr1	17099931	17100531	RELB	208
chr1	17119666	17120266	RELB	167
chr1	17141398	17142168	RELB	637
chr1	17207902	17208502	RELB	298
chr1	17431651	17432137	RELB	608
chr1	17438607	17438813	RELB	365
chr1	17536270	17536487	RELB	420
chr1	17536511	17536666	RELB	326
chr1	17635662	17636465	RELB	234
chr1	18283810	18284614	RELB	231
chr1	18285523	18285819	RELB	435
chr1	18340320	18340920	RELB	256
chr1	18342581	18343181	RELB	278
chr1	18902491	18903391	RELB	926
chr1	18951702	18952484	RELB	1000
chr1	18965569	18966169	RELB	191
chr1	19210091	19210935	RELB	301
chr1	19251174	19252026	RELB	1000
chr1	19314072	19314871	RELB	308
chr1	19315484	19315812	RELB	539
chr1	19401953	19402553	RELB	283
chr1	19445314	19445914	RELB	213
chr1	19459444	19460244	RELB	240
chr1	19596405	19596957	RELB	766
chr1	19711145	19711537	RELB	580
chr1	19799106	19799706	RELB	210
chr1	19800133	19800733	RELB	327
chr1	20059669	20060269	RELB	248
chr1	20078221	20078848	RELB	442
chr1	20081045	20081300	RELB	445
chr1	20126036	20126505	RELB	1000
chr1	20507848	20508568	RELB	674
chr1	20633995	20634595	RELB	224
chr1	20660984	20661997	RELB	306
chr1	20678707	20678931	RELB	441
chr1	20696521	20697121	RELB	235
chr1	20787432	20788032	RELB	291
chr1	20964817	20965531	RELB	671
chr1	21022361	21023113	RELB	864
chr1	21290611	21291211	RELB	286
chr1	21292994	21293594	RELB	293
chr1	21294351	21294850	RELB	777
chr1	21324305	21324770	RELB	611
chr1	21334291	21334749	RELB	596
chr1	21345574	21345993	RELB	504
chr1	21368387	21368987	RELB	300
chr1	21383898	21384552	RELB	344
chr1	21439582	21440388	RELB	286
chr1	21762006	21762642	RELB	650
chr1	21779766	21780556	RELB	730
chr1	21782053	21782252	RELB	344
chr1	21783409	21783670	RELB	581
chr1	21791814	21792460	RELB	497
chr1	21866017	21866617	RELB	239
chr1	21909784	21910214	RELB	472
chr1	21939472	21940072	RELB	294
chr1	22019230	22019389	RELB	433
chr1	22025066	22026336	RELB	685
chr1	22026965	22027273	RELB	374
chr1	22039492	22040092	RELB	339
chr1	22053342	22053942	RELB	322
chr1	22118879	22119479	RELB	216
chr1	22176120	22176921	RELB	291
chr1	22177200	22178000	RELB	418
chr1	22451817	22452089	RELB	537
chr1	22712471	22712730	RELB	406
chr1	22976438	22977038	RELB	334
chr1	23018959	23019559	RELB	473
chr1	23029167	23029968	RELB	244
chr1	23031669	23032269	RELB	190
chr1	23113900	23114232	RELB	689
chr1	23115281	23115881	RELB	236
chr1	23177216	23177816	RELB	251
chr1	23344308	23344908	RELB	188
chr1	23369458	23370058	RELB	308
chr1	23524924	23525524	RELB	250
chr1	23530992	23531794	RELB	312
chr1	23539626	23540441	RELB	272
chr1	23557037	23557637	RELB	185
chr1	23559476	23560076	RELB	343
chr1	23567254	23567498	RELB	349
chr1	23574144	23574744	RELB	238
chr1	23576949	23577779	RELB	1000
chr1	23590394	23590618	RELB	354
chr1	23591531	23592573	RELB	234
chr1	23593288	23593888	RELB	188
chr1	23595049	23595361	RELB	524
chr1	23600277	23600877	RELB	228
chr1	23613198	23614012	RELB	255
chr1	23691737	23692021	RELB	621
chr1	23720605	23721047	RELB	785
chr1	23723728	23723972	RELB	385
chr1	23728483	23728768	RELB	451
chr1	23743251	23743851	RELB	241
chr1	23778108	23778306	RELB	416
chr1	23791067	23791268	RELB	447
chr1	23800650	23801369	RELB	746
chr1	23825097	23825531	RELB	1000
chr1	23825794	23826394	RELB	182
chr1	23865555	23865945	RELB	751
chr1	23889092	23889334	RELB	316
chr1	23904807	23905036	RELB	517
chr1	23908765	23909601	RELB	490
chr1	23910002	23910602	RELB	147
chr1	23910975	23911623	RELB	307
chr1	23913153	23913955	RELB	196
chr1	23916362	23916969	RELB	295
chr1	23958975	23959311	RELB	471
chr1	23959720	23960182	RELB	937
chr1	23964221	23965034	RELB	179
chr1	23979878	23980478	RELB	143
chr1	23980572	23980723	RELB	325
chr1	23980780	23981380	RELB	212
chr1	23995280	23995880	RELB	412
chr1	24191012	24191612	RELB	208
chr1	24226666	24227266	RELB	193
chr1	24351104	24351704	RELB	216
chr1	24391743	24392327	RELB	941
chr1	24415546	24416146	RELB	226
chr1	24536396	24536996	RELB	402
chr1	24642796	24643219	RELB	710
chr1	24688725	24688981	RELB	442
chr1	24694300	24694733	RELB	660
chr1	24705317	24705917	RELB	254
chr1	24727572	24728034	RELB	943
chr1	24733274	24733745	RELB	577
chr1	24737250	24737850	RELB	195
chr1	24742427	24742733	RELB	592
chr1	24743557	24744157	RELB	245
chr1	24744676	24745477	RELB	355
chr1	24748706	24749376	RELB	488
chr1	24769399	24770240	RELB	204
chr1	24847944	24848747	RELB	217
chr1	24864202	24864802	RELB	396
chr1	24894150	24894349	RELB	289
chr1	24920409	24921009	RELB	214
chr1	24923611	24923954	RELB	441
chr1	24924920	24925598	RELB	1000
chr1	24926674	24927282	RELB	377
chr1	24928665	24929268	RELB	836
chr1	24934423	24934634	RELB	349
chr1	24935694	24936294	RELB	422
chr1	24947302	24947902	RELB	261
chr1	24957081	24957354	RELB	395
chr1	24960266	24960905	RELB	361
chr1	24964712	24965542	RELB	676
chr1	24966695	24966960	RELB	436
chr1	24975387	24975987	RELB	220
chr1	24988148	24988748	RELB	235
chr1	25019382	25019542	RELB	375
chr1	25022445	25023305	RELB	834
chr1	25027011	25027481	RELB	802
chr1	25028836	25029356	RELB	645
chr1	25030646	25032433	RELB	1000
chr1	25034000	25034672	RELB	527
chr1	25064433	25065033	RELB	321
chr1	25099421	25100077	RELB	341
chr1	25101093	25101893	RELB	241
chr1	25140032	25140615	RELB	1000
chr1	25232128	25232656	RELB	1000
chr1	25236890	25237141	RELB	301
chr1	25239658	25240154	RELB	883
chr1	25247127	25247496	RELB	745
chr1	25267520	25268120	RELB	222
chr1	25336735	25337335	RELB	216
chr1	25338654	25338960	RELB	302
chr1	25430229	25430829	RELB	295
chr1	25431485	25432292	RELB	195
chr1	25447493	25448024	RELB	1000
chr1	25467048	25467892	RELB	130
chr1	25472555	25472818	RELB	532
chr1	25473666	25474266	RELB	147
chr1	25476404	25477004	RELB	341
chr1	25522360	25522533	RELB	286
chr1	25549613	25549984	RELB	567
chr1	25562354	25562954	RELB	392
chr1	25676065	25676410	RELB	708
chr1	25809567	25810167	RELB	217
chr1	25819422	25820022	RELB	356
chr1	25859841	25860441	RELB	370
chr1	25872824	25872981	RELB	355
chr1	25998078	25998880	RELB	355
chr1	26111050	26111275	RELB	383
chr1	26111718	26112318	RELB	335
chr1	26169704	26170304	RELB	182
chr1	26234030	26234630	RELB	272
chr1	26275509	26276109	RELB	272
chr1	26287285	26287885	RELB	213
chr1	26306295	26306895	RELB	293
chr1	26319465	26320017	RELB	473
chr1	26378192	26379000	RELB	434
chr1	26432181	26432628	RELB	812
chr1	26500369	26500969	RELB	340
chr1	26501182	26501887	RELB	347
chr1	26530074	26530879	RELB	103
chr1	26542014	26542327	RELB	498
chr1	26543006	26543481	RELB	927
chr1	26545515	26546166	RELB	540
chr1	26579628	26580116	RELB	959
chr1	26580825	26581273	RELB	846
chr1	26582761	26583060	RELB	458
chr1	26602402	26603002	RELB	329
chr1	26620455	26621767	RELB	1000
chr1	26627841	26628441	RELB	367
chr1	26677092	26678062	RELB	247
chr1	26692115	26693605	RELB	1000
chr1	26695212	26695876	RELB	1000
chr1	26697843	26698443	RELB	265
chr1	26744082	26744477	RELB	706
chr1	26787233	26787681	RELB	622
chr1	26788855	26789455	RELB	328
chr1	26809968	26810568	RELB	167
chr1	26828607	26829207	RELB	203
chr1	26833538	26833838	RELB	565
chr1	26838845	26839351	RELB	1000
chr1	26865550	26866407	RELB	265
chr1	26889991	26890591	RELB	227
chr1	26900011	26900763	RELB	1000
chr1	26921154	26922136	RELB	398
chr1	27001914	27002514	RELB	300
chr1	27106416	27106948	RELB	569
chr1	27112019	27112619	RELB	318
chr1	27134006	27134632	RELB	467
chr1	27155090	27155690	RELB	416
chr1	27234268	27234868	RELB	266
chr1	27235174	27236042	RELB	223
chr1	27252749	27253024	RELB	355
chr1	27253599	27254199	RELB	257
chr1	27321914	27322501	RELB	806
chr1	27341864	27342048	RELB	380
chr1	27343320	27343920	RELB	190
chr1	27359899	27360499	RELB	231
chr1	27366538	27367342	RELB	241
chr1	27369682	27369938	RELB	437
chr1	27388206	27388806	RELB	208
chr1	27416136	27416939	RELB	361
chr1	27418177	27418912	RELB	865
chr1	27421792	27422392	RELB	232
chr1	27442262	27442862	RELB	309
chr1	27445393	27445993	RELB	380
chr1	27481933	27482533	RELB	160
chr1	27482960	27483560	RELB	236
chr1	27490211	27490785	RELB	1000
chr1	27491855	27492177	RELB	387
chr1	27603799	27604399	RELB	142
chr1	27608721	27608952	RELB	338
chr1	27618744	27619350	RELB	375
chr1	27623128	27623728	RELB	212
chr1	27625182	27625665	RELB	519
chr1	27626406	27626948	RELB	598
chr1	27628894	27629494	RELB	171
chr1	27630871	27631307	RELB	221
chr1	27631544	27632201	RELB	666
chr1	27632354	27633322	RELB	570
chr1	27634429	27634850	RELB	412
chr1	27650327	27650927	RELB	176
chr1	27658557	27659157	RELB	204
chr1	27659391	27659871	RELB	478
chr1	27660187	27660787	RELB	287
chr1	27662630	27663433	RELB	320
chr1	27672253	27672529	RELB	565
chr1	27689816	27690042	RELB	436
chr1	27772569	27773716	RELB	273
chr1	27830403	27831112	RELB	969
chr1	27862853	27863560	RELB	1000
chr1	27864508	27864663	RELB	372
chr1	27869222	27869770	RELB	688
chr1	27874894	27875663	RELB	1000
chr1	27882047	27882647	RELB	367
chr1	27884208	27884992	RELB	1000
chr1	27890265	27891068	RELB	265
chr1	27891525	27891870	RELB	671
chr1	27914308	27915096	RELB	571
chr1	28056141	28056894	RELB	825
chr1	28088028	28088227	RELB	299
chr1	28088416	28088667	RELB	471
chr1	28088852	28089035	RELB	139
chr1	28115198	28115559	RELB	652
chr1	28127733	28128333	RELB	334
chr1	28144519	28144819	RELB	624
chr1	28169218	28169818	RELB	335
chr1	28172580	28173136	RELB	1000
chr1	28173360	28174236	RELB	272
chr1	28174799	28175399	RELB	394
chr1	28176849	28177523	RELB	441
chr1	28199326	28199748	RELB	488
chr1	28199962	28200591	RELB	221
chr1	28232630	28233249	RELB	1000
chr1	28235324	28236052	RELB	950
chr1	28245535	28245859	RELB	348
chr1	28248358	28248958	RELB	240
chr1	28328860	28329336	RELB	938
chr1	28369339	28369939	RELB	333
chr1	28417298	28417898	RELB	270
chr1	28427965	28428565	RELB	368
chr1	28506001	28506253	RELB	424
chr1	28518880	28519480	RELB	353
chr1	28552755	28553066	RELB	614
chr1	28582068	28582231	RELB	260
chr1	28586934	28587534	RELB	162
chr1	28598965	28599565	RELB	225
chr1	28602832	28603044	RELB	412
chr1	28631627	28632227	RELB	241
chr1	28642821	28643077	RELB	332
chr1	28648578	28648981	RELB	632
chr1	28668458	28668807	RELB	638
chr1	28669399	28669999	RELB	304
chr1	28736375	28737114	RELB	665
chr1	28784995	28785595	RELB	186
chr1	28881823	28882423	RELB	298
chr1	28884943	28885120	RELB	346
chr1	28886978	28887263	RELB	488
chr1	28914014	28914614	RELB	221
chr1	28926729	28927531	RELB	260
chr1	28927879	28928085	RELB	297
chr1	28986280	28986880	RELB	203
chr1	29180996	29181805	RELB	259
chr1	29230656	29231455	RELB	323
chr1	30718895	30719495	RELB	513
chr1	30741230	30741402	RELB	342
chr1	30745579	30745729	RELB	219
chr1	30745796	30746648	RELB	362
chr1	30747412	30747678	RELB	225
chr1	30749737	30750337	RELB	189
chr1	30752167	30752767	RELB	295
chr1	30754761	30755078	RELB	570
chr1	30756559	30757259	RELB	778
chr1	30759649	30760158	RELB	477
chr1	30761289	30761889	RELB	199
chr1	30762552	30763240	RELB	430
chr1	30765166	30765701	RELB	1000
chr1	30780217	30780817	RELB	198
chr1	31009982	31010582	RELB	317
chr1	31065489	31066095	RELB	447
chr1	31296568	31297323	RELB	447
chr1	31394797	31395035	RELB	480
chr1	31417073	31417673	RELB	233
chr1	31422475	31423075	RELB	188
chr1	31477146	31477773	RELB	690
chr1	31482981	31483522	RELB	535
chr1	31505897	31506397	RELB	781
chr1	31509117	31509557	RELB	616
chr1	31548987	31549789	RELB	278
chr1	31605845	31606237	RELB	631
chr1	31637838	31638866	RELB	258
chr1	31644540	31645355	RELB	783
chr1	31699077	31699677	RELB	222
chr1	31707559	31708371	RELB	273
chr1	31788187	31788787	RELB	262
chr1	31815925	31816985	RELB	108
chr1	31872807	31873407	RELB	245
chr1	31878266	31878416	RELB	401
chr1	31891133	31891733	RELB	431
chr1	31912927	31913176	RELB	503
chr1	31928520	31929041	RELB	1000
chr1	31931063	31931663	RELB	117
chr1	31932372	31932972	RELB	301
chr1	31937555	31937726	RELB	245
chr1	31938510	31939006	RELB	842
chr1	31939714	31940314	RELB	301
chr1	31943840	31944571	RELB	303
chr1	31954774	31955401	RELB	437
chr1	31955919	31956553	RELB	1000
chr1	31961476	31962076	RELB	313
chr1	31963959	31964559	RELB	262
chr1	31985428	31985889	RELB	800
chr1	32013293	32013893	RELB	337
chr1	32014519	32015119	RELB	268
chr1	32072719	32073265	RELB	712
chr1	32107727	32108287	RELB	1000
chr1	32109201	32109801	RELB	183
chr1	32179116	32180493	RELB	265
chr1	32200378	32200532	RELB	361
chr1	32201099	32201682	RELB	539
chr1	32205644	32205913	RELB	463
chr1	32222412	32222621	RELB	468
chr1	32249920	32250732	RELB	393
chr1	32251144	32251744	RELB	206
chr1	32253679	32253830	RELB	351
chr1	32291710	32292235	RELB	710
chr1	32292257	32292413	RELB	82
chr1	32308349	32308949	RELB	201
chr1	32316625	32317225	RELB	202
chr1	32319815	32320614	RELB	425
chr1	32337387	32337682	RELB	437
chr1	32339691	32339969	RELB	408
chr1	32394002	32394553	RELB	1000
chr1	32432029	32432284	RELB	457
chr1	32520619	32521219	RELB	183
chr1	32619566	32620166	RELB	252
chr1	32627603	32628203	RELB	277
chr1	32650230	32650997	RELB	802
chr1	32761379	32761979	RELB	267
chr1	32799155	32799335	RELB	393
chr1	32817038	32817657	RELB	1000
chr1	32818856	32819340	RELB	781
chr1	32962176	32962776	RELB	406
chr1	32963500	32964100	RELB	311
chr1	32964846	32965446	RELB	305
chr1	32980935	32981595	RELB	1000
chr1	32992424	32993053	RELB	1000
chr1	33036820	33037420	RELB	247
chr1	33094920	33095721	RELB	386
chr1	33126996	33127929	RELB	455
chr1	33256919	33257519	RELB	190
chr1	33260311	33261116	RELB	250
chr1	33295450	33296050	RELB	178
chr1	33342226	33342826	RELB	319
chr1	33350004	33350604	RELB	361
chr1	33455448	33456247	RELB	165
chr1	33458481	33459081	RELB	235
chr1	33460869	33461695	RELB	1000
chr1	33472347	33472947	RELB	405
chr1	34360547	34361107	RELB	1000
chr1	34367029	34367859	RELB	286
chr1	34530414	34530852	RELB	738
chr1	34531981	34532581	RELB	215
chr1	34859758	34859967	RELB	470
chr1	34866331	34866494	RELB	436
chr1	34985173	34985773	RELB	199
chr1	35031703	35032177	RELB	749
chr1	35079107	35079919	RELB	545
chr1	35191525	35192125	RELB	328
chr1	35192809	35193409	RELB	275
chr1	35201926	35202731	RELB	206
chr1	35268202	35268802	RELB	500
chr1	35457516	35458116	RELB	312
chr1	35506031	35506332	RELB	606
chr1	35538260	35539059	RELB	239
chr1	35557617	35558363	RELB	351
chr1	35641238	35641787	RELB	972
chr1	35735566	35736166	RELB	210
chr1	35769416	35769566	RELB	316
chr1	35886952	35887552	RELB	199
chr1	35893910	35894510	RELB	258
chr1	35924762	35925362	RELB	227
chr1	35935954	35936554	RELB	276
chr1	35942615	35943215	RELB	212
chr1	36088827	36089171	RELB	539
chr1	36123227	36123827	RELB	214
chr1	36149596	36150128	RELB	961
chr1	36155628	36155942	RELB	591
chr1	36156572	36157172	RELB	204
chr1	36160889	36161376	RELB	854
chr1	36162146	36162761	RELB	493
chr1	36187898	36188498	RELB	335
chr1	36223488	36224088	RELB	282
chr1	36224582	36225182	RELB	198
chr1	36349287	36349505	RELB	471
chr1	36374157	36374340	RELB	399
chr1	36384796	36385658	RELB	190
chr1	36386115	36386914	RELB	515
chr1	36463922	36464599	RELB	1000
chr1	36884044	36884644	RELB	215
chr1	37288746	37289346	RELB	489
chr1	37368790	37369390	RELB	191
chr1	37477111	37477864	RELB	1000
chr1	37479529	37479734	RELB	325
chr1	37514708	37515308	RELB	325
chr1	37554067	37554773	RELB	618
chr1	37595694	37596294	RELB	444
chr1	37676197	37677015	RELB	417
chr1	37690248	37690848	RELB	388
chr1	37692329	37692800	RELB	1000
chr1	37808118	37808417	RELB	425
chr1	37859360	37859704	RELB	440
chr1	37859769	37860373	RELB	448
chr1	37901341	37901998	RELB	1000
chr1	37946658	37947258	RELB	313
chr1	37989755	37990307	RELB	1000
chr1	38012458	38013058	RELB	291
chr1	38027988	38028521	RELB	1000
chr1	38030001	38030333	RELB	570
chr1	38061876	38062334	RELB	673
chr1	38093649	38094249	RELB	195
chr1	38173138	38173542	RELB	560
chr1	38527174	38527774	RELB	375
chr1	38559574	38559796	RELB	408
chr1	38585394	38585994	RELB	238
chr1	38815647	38816247	RELB	261
chr1	38852679	38853279	RELB	257
chr1	38857322	38857922	RELB	197
chr1	38858805	38859405	RELB	326
chr1	38873374	38873974	RELB	199
chr1	39025854	39026454	RELB	193
chr1	39102649	39103308	RELB	816
chr1	39105991	39106494	RELB	924
chr1	39196680	39197280	RELB	308
chr1	39214919	39215881	RELB	220
chr1	39272085	39272685	RELB	275
chr1	39509461	39510265	RELB	382
chr1	39559380	39559858	RELB	879
chr1	39666668	39667171	RELB	917
chr1	39727151	39727952	RELB	184
chr1	39738842	39739142	RELB	598
chr1	39776191	39776791	RELB	297
chr1	39799059	39800043	RELB	226
chr1	39817212	39817727	RELB	599
chr1	39825268	39825868	RELB	419
chr1	39892715	39893118	RELB	648
chr1	39907444	39908044	RELB	285
chr1	39955609	39956278	RELB	583
chr1	39960650	39961270	RELB	477
chr1	39995719	39996319	RELB	308
chr1	40003078	40003678	RELB	226
chr1	40040202	40040473	RELB	389
chr1	40064785	40065385	RELB	301
chr1	40096940	40097351	RELB	1000
chr1	40143873	40144473	RELB	213
chr1	40153188	40153991	RELB	239
chr1	40160898	40161707	RELB	441
chr1	40186325	40186925	RELB	203
chr1	40232299	40233102	RELB	276
chr1	40241802	40242066	RELB	487
chr1	40257593	40258387	RELB	1000
chr1	40312591	40312890	RELB	478
chr1	40363646	40364246	RELB	314
chr1	40374410	40374880	RELB	588
chr1	40385525	40386294	RELB	1000
chr1	40400249	40400849	RELB	295
chr1	40404243	40405207	RELB	240
chr1	40451068	40451682	RELB	553
chr1	40531049	40531870	RELB	396
chr1	40668799	40669143	RELB	644
chr1	40691459	40692515	RELB	413
chr1	40699512	40700430	RELB	123
chr1	40709102	40709538	RELB	881
chr1	40763986	40764794	RELB	469
chr1	40809451	40809787	RELB	512
chr1	40877699	40878299	RELB	255
chr1	40898263	40898863	RELB	303
chr1	41003509	41004109	RELB	262
chr1	41240880	41241680	RELB	315
chr1	41353584	41354383	RELB	476
chr1	41366051	41366393	RELB	509
chr1	41486279	41486879	RELB	262
chr1	41487433	41487797	RELB	734
chr1	41623129	41623765	RELB	878
chr1	41652800	41653032	RELB	375
chr1	41667195	41667795	RELB	314
chr1	41673337	41673937	RELB	194
chr1	41699007	41699263	RELB	491
chr1	41700929	41701529	RELB	204
chr1	41727349	41727772	RELB	501
chr1	41728582	41729324	RELB	1000
chr1	41738889	41739608	RELB	1000
chr1	41751292	41751685	RELB	537
chr1	41752117	41752762	RELB	311
chr1	41800461	41801061	RELB	297
chr1	41802771	41803371	RELB	213
chr1	41809645	41810245	RELB	208
chr1	41868285	41868885	RELB	231
chr1	41870013	41870613	RELB	346
chr1	41876946	41877337	RELB	601
chr1	41891216	41891816	RELB	284
chr1	41919777	41920377	RELB	353
chr1	41950814	41951252	RELB	1000
chr1	41955307	41956056	RELB	1000
chr1	42005948	42006548	RELB	226
chr1	42008196	42009000	RELB	264
chr1	42017229	42017671	RELB	1000
chr1	42035129	42035729	RELB	230
chr1	42258047	42258647	RELB	219
chr1	42260579	42261179	RELB	318
chr1	42333814	42334686	RELB	226
chr1	42335203	42336004	RELB	332
chr1	42456085	42456485	RELB	508
chr1	42463019	42463619	RELB	258
chr1	42658226	42658732	RELB	899
chr1	42681801	42682401	RELB	458
chr1	42683127	42683727	RELB	197
chr1	42767106	42767706	RELB	279
chr1	42816766	42817008	RELB	540
chr1	42923020	42923620	RELB	291
chr1	42923859	42924459	RELB	253
chr1	42931950	42932370	RELB	467
chr1	42935263	42935894	RELB	451
chr1	42958591	42959444	RELB	218
chr1	43171843	43172655	RELB	281
chr1	43199061	43199593	RELB	1000
chr1	43221297	43221788	RELB	919
chr1	43239458	43240058	RELB	372
chr1	43295349	43295962	RELB	781
chr1	43358660	43359260	RELB	277
chr1	43389615	43389860	RELB	530
chr1	43569256	43569481	RELB	387
chr1	43582129	43582729	RELB	210
chr1	43649464	43650919	RELB	257
chr1	43706888	43707488	RELB	174
chr1	43766878	43767478	RELB	249
chr1	43769257	43769857	RELB	266
chr1	43783626	43784183	RELB	566
chr1	43832267	43832448	RELB	550
chr1	43946622	43946938	RELB	439
chr1	43969814	43970616	RELB	417
chr1	43974122	43974722	RELB	230
chr1	43975221	43975821	RELB	237
chr1	44029637	44030237	RELB	449
chr1	44047489	44048089	RELB	207
chr1	44213185	44213699	RELB	946
chr1	44316091	44316691	RELB	273
chr1	44631542	44632142	RELB	254
chr1	44672291	44672891	RELB	382
chr1	44676397	44677208	RELB	400
chr1	44684439	44685039	RELB	223
chr1	44707855	44708455	RELB	216
chr1	44714811	44715610	RELB	223
chr1	44721471	44721951	RELB	528
chr1	44723350	44723950	RELB	349
chr1	44730484	44731142	RELB	1000
chr1	44739433	44739609	RELB	432
chr1	44739795	44740039	RELB	469
chr1	44775146	44775592	RELB	826
chr1	44786154	44786754	RELB	283
chr1	44799686	44800286	RELB	421
chr1	44807695	44808427	RELB	335
chr1	44810387	44810686	RELB	405
chr1	44813798	44814599	RELB	218
chr1	44819522	44820321	RELB	266
chr1	44986467	44987146	RELB	543
chr1	45011830	45012430	RELB	1000
chr1	45053174	45053324	RELB	373
chr1	45304346	45304560	RELB	291
chr1	45306169	45306974	RELB	333
chr1	45326587	45327392	RELB	195
chr1	45339758	45339980	RELB	332
chr1	45340081	45340304	RELB	338
chr1	45393639	45394239	RELB	144
chr1	45489540	45489788	RELB	390
chr1	45491293	45491660	RELB	733
chr1	45499884	45500692	RELB	355
chr1	45521685	45522485	RELB	393
chr1	45543669	45544338	RELB	1000
chr1	45544995	45545410	RELB	797
chr1	45550714	45551050	RELB	620
chr1	45582300	45582900	RELB	408
chr1	45583703	45584303	RELB	786
chr1	45686351	45686532	RELB	347
chr1	45687945	45688818	RELB	1000
chr1	45750547	45751207	RELB	458
chr1	45820098	45820698	RELB	197
chr1	45880199	45880514	RELB	654
chr1	46062488	46063301	RELB	316
chr1	46132578	46133102	RELB	1000
chr1	46134497	46135097	RELB	275
chr1	46159540	46160141	RELB	452
chr1	46179373	46180174	RELB	321
chr1	46184185	46184785	RELB	267
chr1	46202994	46203594	RELB	248
chr1	46247508	46248000	RELB	911
chr1	46303242	46303792	RELB	1000
chr1	46321211	46321468	RELB	284
chr1	46325534	46325972	RELB	804
chr1	46331043	46331204	RELB	269
chr1	46331984	46332533	RELB	570
chr1	46340365	46341135	RELB	941
chr1	46603904	46604703	RELB	298
chr1	46616242	46616483	RELB	406
chr1	46718989	46719461	RELB	1000
chr1	47289182	47289983	RELB	236
chr1	47313875	47314656	RELB	745
chr1	47351384	47351651	RELB	528
chr1	47432087	47432890	RELB	209
chr1	47436450	47437265	RELB	186
chr1	50527220	50527820	RELB	191
chr1	50873303	50873903	RELB	222
chr1	50960190	50960581	RELB	666
chr1	50977005	50977605	RELB	228
chr1	51246929	51247529	RELB	407
chr1	51285067	51285699	RELB	600
chr1	51490157	51490757	RELB	155
chr1	51491249	51491849	RELB	276
chr1	51501273	51501993	RELB	764
chr1	51505008	51505553	RELB	1000
chr1	51506591	51506939	RELB	678
chr1	51517817	51518648	RELB	396
chr1	51519371	51520083	RELB	590
chr1	51617018	51617389	RELB	585
chr1	51726559	51726861	RELB	498
chr1	51863335	51863935	RELB	522
chr1	51878883	51879495	RELB	937
chr1	52054967	52055619	RELB	1000
chr1	52056722	52057540	RELB	351
chr1	52404450	52404917	RELB	1000
chr1	52529539	52530344	RELB	159
chr1	52637141	52637741	RELB	466
chr1	52641136	52641736	RELB	340
chr1	52725783	52726383	RELB	177
chr1	52726794	52727394	RELB	258
chr1	52843896	52844496	RELB	223
chr1	52860289	52861089	RELB	299
chr1	52867078	52867380	RELB	702
chr1	53014667	53015136	RELB	1000
chr1	53196211	53196811	RELB	333
chr1	53220178	53221001	RELB	434
chr1	53238167	53238803	RELB	1000
chr1	53246099	53246699	RELB	217
chr1	53292834	53292988	RELB	388
chr1	53296125	53296463	RELB	640
chr1	53325833	53326433	RELB	239
chr1	53326645	53327245	RELB	130
chr1	53367906	53368506	RELB	242
chr1	53393125	53393725	RELB	179
chr1	53410126	53410509	RELB	591
chr1	53413538	53413937	RELB	613
chr1	53416840	53417440	RELB	206
chr1	53838225	53838721	RELB	1000
chr1	53889528	53890237	RELB	1000
chr1	54047360	54047960	RELB	303
chr1	54052967	54053471	RELB	368
chr1	54199856	54200472	RELB	740
chr1	54356713	54356986	RELB	444
chr1	54373055	54373676	RELB	461
chr1	54376573	54376745	RELB	387
chr1	54407455	54407990	RELB	1000
chr1	54489076	54489676	RELB	239
chr1	54715705	54716140	RELB	833
chr1	54763971	54764571	RELB	220
chr1	54948940	54949540	RELB	209
chr1	54971531	54971726	RELB	471
chr1	55215482	55216082	RELB	364
chr1	55288071	55288671	RELB	422
chr1	55816337	55816937	RELB	193
chr1	56045306	56045906	RELB	220
chr1	56061686	56062286	RELB	242
chr1	56133747	56134326	RELB	1000
chr1	56135338	56135821	RELB	957
chr1	56222992	56223290	RELB	521
chr1	56330453	56330721	RELB	528
chr1	56332163	56332786	RELB	1000
chr1	56472968	56473217	RELB	476
chr1	56477127	56477441	RELB	508
chr1	56516556	56517156	RELB	401
chr1	56525555	56525933	RELB	799
chr1	56526840	56527063	RELB	441
chr1	56533517	56534117	RELB	201
chr1	56561239	56561935	RELB	465
chr1	56565019	56565389	RELB	585
chr1	56579473	56580073	RELB	322
chr1	58107568	58108367	RELB	294
chr1	58164967	58165567	RELB	241
chr1	58363573	58364173	RELB	266
chr1	58573682	58574162	RELB	1000
chr1	58578180	58578828	RELB	464
chr1	58699769	58700471	RELB	810
chr1	58781737	58782337	RELB	233
chr1	58784734	58785101	RELB	343
chr1	58815891	58816691	RELB	263
chr1	58854654	58854850	RELB	361
chr1	58857762	58857996	RELB	381
chr1	58968491	58969152	RELB	581
chr1	59005395	59005995	RELB	211
chr1	59007912	59008391	RELB	1000
chr1	59013143	59013754	RELB	1000
chr1	59020398	59020573	RELB	396
chr1	59046618	59047284	RELB	550
chr1	59142194	59143326	RELB	119
chr1	59147059	59147659	RELB	451
chr1	59266361	59266837	RELB	745
chr1	59272582	59272894	RELB	486
chr1	59296982	59297132	RELB	280
chr1	59354818	59355598	RELB	224
chr1	59409485	59410085	RELB	213
chr1	59432575	59433060	RELB	1000
chr1	59506829	59507429	RELB	318
chr1	59752306	59752906	RELB	203
chr1	59814030	59814630	RELB	265
chr1	60943138	60943738	RELB	277
chr1	60978589	60979189	RELB	291
chr1	61724832	61725502	RELB	1000
chr1	61782607	61783207	RELB	398
chr1	62435901	62436559	RELB	560
chr1	62436788	62437084	RELB	517
chr1	62613510	62613751	RELB	529
chr1	62621922	62622721	RELB	204
chr1	62687234	62687834	RELB	232
chr1	62688324	62688924	RELB	450
chr1	62722704	62723304	RELB	366
chr1	62725125	62725725	RELB	379
chr1	62783817	62784040	RELB	612
chr1	62800750	62800976	RELB	494
chr1	62810943	62811138	RELB	419
chr1	63124686	63125286	RELB	188
chr1	63523029	63523619	RELB	1000
chr1	63593351	63593640	RELB	376
chr1	63594065	63594665	RELB	287
chr1	63691878	63692478	RELB	179
chr1	63813718	63814318	RELB	238
chr1	63892896	63893496	RELB	335
chr1	64134536	64134691	RELB	322
chr1	64171831	64172431	RELB	300
chr1	64223331	64223565	RELB	271
chr1	64864139	64864427	RELB	580
chr1	64882583	64883183	RELB	283
chr1	64922166	64922766	RELB	215
chr1	64923065	64923665	RELB	232
chr1	64956900	64957181	RELB	476
chr1	64960640	64961240	RELB	275
chr1	64987468	64988068	RELB	199
chr1	65165436	65166036	RELB	326
chr1	65174358	65174958	RELB	342
chr1	65419655	65420255	RELB	500
chr1	65420957	65421609	RELB	450
chr1	66271074	66271674	RELB	299
chr1	66276058	66276658	RELB	332
chr1	66282257	66282850	RELB	1000
chr1	66283570	66284136	RELB	1000
chr1	66305805	66306405	RELB	194
chr1	66330629	66331429	RELB	409
chr1	66333441	66334041	RELB	211
chr1	66335871	66336469	RELB	784
chr1	66342541	66343141	RELB	220
chr1	66347727	66348327	RELB	224
chr1	66349932	66350557	RELB	1000
chr1	66370697	66370981	RELB	385
chr1	66374530	66375077	RELB	826
chr1	66380303	66380801	RELB	867
chr1	66395741	66396003	RELB	237
chr1	66397280	66397914	RELB	511
chr1	66402240	66402879	RELB	592
chr1	66445160	66445760	RELB	171
chr1	66446137	66446948	RELB	253
chr1	66648867	66649467	RELB	282
chr1	66725903	66726503	RELB	280
chr1	66925273	66925633	RELB	555
chr1	66984369	66984969	RELB	352
chr1	67053957	67054756	RELB	386
chr1	67149008	67149858	RELB	218
chr1	67166088	67166566	RELB	965
chr1	67170423	67171023	RELB	76
chr1	67171320	67171920	RELB	91
chr1	67189904	67190565	RELB	601
chr1	67194275	67194933	RELB	1000
chr1	67214808	67215444	RELB	481
chr1	67332889	67333469	RELB	1000
chr1	67338659	67339089	RELB	680
chr1	67342294	67342727	RELB	558
chr1	67428831	67429431	RELB	269
chr1	67430716	67430965	RELB	262
chr1	67430977	67431577	RELB	407
chr1	67554026	67554626	RELB	287
chr1	67609797	67610397	RELB	185
chr1	67686659	67686882	RELB	403
chr1	67735907	67736709	RELB	351
chr1	67748542	67749142	RELB	700
chr1	67749835	67750435	RELB	388
chr1	67759908	67760529	RELB	1000
chr1	67766220	67766820	RELB	308
chr1	67769900	67770201	RELB	451
chr1	67818686	67819158	RELB	620
chr1	67834374	67834974	RELB	230
chr1	67836597	67837197	RELB	246
chr1	68160744	68161344	RELB	208
chr1	68180743	68181343	RELB	296
chr1	68187796	68188396	RELB	194
chr1	69320541	69321370	RELB	330
chr1	69382197	69382999	RELB	290
chr1	70205430	70205984	RELB	874
chr1	70220856	70221456	RELB	235
chr1	70354493	70354838	RELB	561
chr1	70358815	70359718	RELB	294
chr1	70410816	70411128	RELB	640
chr1	70504361	70504821	RELB	1000
chr1	71080933	71081422	RELB	815
chr1	73573159	73573759	RELB	228
chr1	74731751	74732627	RELB	1000
chr1	74732749	74733521	RELB	1000
chr1	74748783	74749590	RELB	263
chr1	74811326	74811926	RELB	241
chr1	75339117	75339919	RELB	264
chr1	75724581	75725181	RELB	358
chr1	75725946	75726166	RELB	322
chr1	75726861	75727129	RELB	417
chr1	75784503	75785103	RELB	254
chr1	75981149	75981749	RELB	183
chr1	76871656	76872348	RELB	550
chr1	76933909	76934618	RELB	458
chr1	76936693	76937180	RELB	877
chr1	77219140	77219740	RELB	430
chr1	77540342	77540942	RELB	220
chr1	77682451	77683092	RELB	1000
chr1	77683393	77683993	RELB	230
chr1	77770194	77770794	RELB	516
chr1	77781525	77782324	RELB	231
chr1	77978159	77978802	RELB	380
chr1	77979065	77979665	RELB	241
chr1	77983873	77984473	RELB	268
chr1	78004268	78005400	RELB	342
chr1	78620215	78620455	RELB	395
chr1	78650982	78651582	RELB	115
chr1	78834237	78834837	RELB	220
chr1	79468661	79469261	RELB	228
chr1	79710938	79711213	RELB	526
chr1	80639687	80640287	RELB	375
chr1	81547808	81548621	RELB	183
chr1	81689397	81689997	RELB	179
chr1	81801056	81801656	RELB	263
chr1	82108904	82109055	RELB	337
chr1	82161851	82162085	RELB	388
chr1	82979517	82980117	RELB	195
chr1	83487845	83488427	RELB	1000
chr1	83499861	83500461	RELB	303
chr1	83501025	83501223	RELB	482
chr1	83508331	83508931	RELB	307
chr1	84271438	84272244	RELB	356
chr1	84388777	84389207	RELB	1000
chr1	84479153	84479543	RELB	474
chr1	84506291	84506686	RELB	845
chr1	84598618	84599218	RELB	161
chr1	84690587	84691187	RELB	232
chr1	84720381	84720861	RELB	1000
chr1	84854330	84854617	RELB	564
chr1	84862814	84863211	RELB	569
chr1	84944982	84945509	RELB	1000
chr1	84959378	84959637	RELB	486
chr1	84969652	84970453	RELB	454
chr1	84971792	84972624	RELB	247
chr1	84973778	84974378	RELB	263
chr1	84988693	84988995	RELB	493
chr1	84991038	84991638	RELB	249
chr1	84994030	84994630	RELB	173
chr1	84995913	84996319	RELB	373
chr1	84997674	84998481	RELB	243
chr1	85027491	85028091	RELB	258
chr1	85275698	85276468	RELB	258
chr1	85278814	85279414	RELB	293
chr1	85298087	85298586	RELB	643
chr1	85334848	85335448	RELB	318
chr1	85708172	85708405	RELB	339
chr1	86396298	86396898	RELB	253
chr1	86616807	86617407	RELB	340
chr1	86704273	86704873	RELB	218
chr1	86705158	86705758	RELB	217
chr1	86913977	86914365	RELB	442
chr1	86938690	86939491	RELB	173
chr1	87057773	87058042	RELB	324
chr1	87131637	87132237	RELB	171
chr1	87151598	87152035	RELB	836
chr1	87155178	87155778	RELB	232
chr1	87203006	87203674	RELB	587
chr1	87226009	87226609	RELB	274
chr1	87333797	87334132	RELB	560
chr1	87449451	87449967	RELB	824
chr1	88150330	88150977	RELB	585
chr1	88173927	88174527	RELB	197
chr1	88401366	88401617	RELB	433
chr1	88683787	88684154	RELB	477
chr1	88891323	88892106	RELB	860
chr1	88992717	88993517	RELB	188
chr1	89040967	89041567	RELB	365
chr1	89080891	89081694	RELB	211
chr1	89198770	89199255	RELB	719
chr1	89199557	89200157	RELB	235
chr1	89201167	89201767	RELB	375
chr1	89299900	89300708	RELB	443
chr1	89310459	89311059	RELB	249
chr1	89545523	89546123	RELB	389
chr1	89552608	89553208	RELB	206
chr1	89600786	89601179	RELB	745
chr1	89611854	89612070	RELB	472
chr1	89626895	89627169	RELB	382
chr1	89632664	89632815	RELB	415
chr1	89633860	89634460	RELB	142
chr1	89644412	89645012	RELB	248
chr1	89657943	89658234	RELB	547
chr1	89670129	89670395	RELB	431
chr1	89692766	89693487	RELB	705
chr1	89706211	89706811	RELB	213
chr1	89719533	89720133	RELB	432
chr1	89763036	89763636	RELB	178
chr1	89781654	89782222	RELB	982
chr1	89815460	89816260	RELB	246
chr1	89820458	89821058	RELB	195
chr1	89842934	89843534	RELB	202
chr1	89940846	89941446	RELB	217
chr1	90127138	90127738	RELB	232
chr1	90358013	90358402	RELB	724
chr1	90509257	90510563	RELB	424
chr1	90919205	90919805	RELB	196
chr1	91022181	91022847	RELB	628
chr1	91024379	91024979	RELB	240
chr1	91063527	91063756	RELB	422
chr1	91500742	91501342	RELB	221
chr1	91572013	91572662	RELB	531
chr1	91713448	91713903	RELB	722
chr1	91731719	91732319	RELB	232
chr1	91803971	91804121	RELB	377
chr1	91872513	91873113	RELB	214
chr1	91876158	91876838	RELB	617
chr1	91877692	91878292	RELB	393
chr1	92298571	92299524	RELB	245
chr1	92365531	92366131	RELB	225
chr1	92398966	92399566	RELB	334
chr1	92461680	92462040	RELB	628
chr1	92474097	92474464	RELB	584
chr1	92476219	92477019	RELB	226
chr1	92485815	92486415	RELB	325
chr1	92536897	92537381	RELB	1000
chr1	92538417	92539017	RELB	289
chr1	92563571	92563757	RELB	397
chr1	92587444	92588044	RELB	185
chr1	92831985	92832381	RELB	843
chr1	92951055	92951655	RELB	470
chr1	92960301	92960901	RELB	363
chr1	92975528	92976059	RELB	981
chr1	92977415	92978163	RELB	1000
chr1	92980891	92981491	RELB	295
chr1	93033634	93034234	RELB	335
chr1	93078998	93079722	RELB	927
chr1	93179576	93180176	RELB	176
chr1	93180954	93181554	RELB	91
chr1	93186750	93187033	RELB	468
chr1	93345618	93346120	RELB	474
chr1	93346467	93347067	RELB	173
chr1	93591501	93592101	RELB	243
chr1	93607786	93608386	RELB	220
chr1	93615799	93616399	RELB	271
chr1	93704003	93704468	RELB	1000
chr1	93744505	93745105	RELB	239
chr1	93749353	93749953	RELB	315
chr1	93878735	93879402	RELB	1000
chr1	93909571	93910171	RELB	236
chr1	94384534	94385134	RELB	244
chr1	94417931	94418139	RELB	429
chr1	94792384	94792984	RELB	295
chr1	94962818	94963214	RELB	821
chr1	95072644	95073446	RELB	358
chr1	95234103	95234703	RELB	205
chr1	96416966	96417566	RELB	344
chr1	97159388	97159692	RELB	499
chr1	97461790	97462220	RELB	1000
chr1	97505944	97506232	RELB	375
chr1	97506375	97506676	RELB	280
chr1	97791077	97791878	RELB	305
chr1	97904427	97905027	RELB	221
chr1	97921241	97921841	RELB	363
chr1	98871541	98872185	RELB	583
chr1	99180459	99181059	RELB	479
chr1	99644463	99645167	RELB	536
chr1	99749938	99750375	RELB	878
chr1	99751996	99752596	RELB	296
chr1	99757949	99758549	RELB	197
chr1	99766220	99766820	RELB	281
chr1	99784743	99785180	RELB	732
chr1	99786660	99787260	RELB	215
chr1	99808680	99809280	RELB	296
chr1	99969758	99970067	RELB	541
chr1	100036903	100037808	RELB	98
chr1	100046876	100047327	RELB	824
chr1	100065327	100065927	RELB	332
chr1	100075741	100076094	RELB	657
chr1	100076668	100077209	RELB	1000
chr1	100132626	100133454	RELB	793
chr1	100152148	100152748	RELB	204
chr1	100184328	100184928	RELB	211
chr1	100249488	100250039	RELB	1000
chr1	100265675	100266561	RELB	303
chr1	100353182	100353568	RELB	497
chr1	100377626	100377922	RELB	515
chr1	100452601	100453096	RELB	1000
chr1	100463770	100464370	RELB	225
chr1	100522985	100523585	RELB	283
chr1	100719551	100719816	RELB	499
chr1	100894739	100895236	RELB	765
chr1	100896039	100896682	RELB	388
chr1	101025636	101026435	RELB	317
chr1	101122386	101122986	RELB	325
chr1	101145022	101145622	RELB	191
chr1	101178631	101179093	RELB	682
chr1	101199284	101199884	RELB	216
chr1	101221855	101222455	RELB	388
chr1	101235427	101236027	RELB	202
chr1	101247822	101248622	RELB	277
chr1	101293442	101294254	RELB	368
chr1	101309690	101310210	RELB	561
chr1	101356495	101357302	RELB	285
chr1	101371255	101371589	RELB	627
chr1	101407580	101408158	RELB	922
chr1	101410032	101410915	RELB	696
chr1	101436145	101436745	RELB	292
chr1	103517373	103517973	RELB	208
chr1	103525949	103526591	RELB	442
chr1	103561870	103562470	RELB	280
chr1	103783920	103784520	RELB	348
chr1	104706854	104707454	RELB	236
chr1	104759913	104760513	RELB	398
chr1	104932117	104932351	RELB	434
chr1	104987313	104987924	RELB	531
chr1	106727082	106727682	RELB	250
chr1	106960417	106961017	RELB	221
chr1	107010719	107011087	RELB	538
chr1	107016531	107017131	RELB	348
chr1	107058340	107058940	RELB	187
chr1	107450795	107451537	RELB	1000
chr1	107464791	107465391	RELB	361
chr1	107499471	107499772	RELB	571
chr1	107777098	107777728	RELB	808
chr1	107873146	107873746	RELB	327
chr1	107934604	107934860	RELB	384
chr1	107935425	107935808	RELB	726
chr1	107936384	107936984	RELB	299
chr1	107963874	107964474	RELB	212
chr1	108074929	108075529	RELB	296
chr1	108533423	108534023	RELB	274
chr1	108551549	108551866	RELB	720
chr1	108557112	108557712	RELB	172
chr1	108559693	108559850	RELB	378
chr1	108692292	108692892	RELB	455
chr1	108703294	108703894	RELB	220
chr1	108746436	108746741	RELB	586
chr1	108863012	108863612	RELB	339
chr1	109041783	109042383	RELB	285
chr1	109075748	109076309	RELB	758
chr1	109090521	109091027	RELB	1000
chr1	109099802	109100402	RELB	327
chr1	109112550	109113351	RELB	319
chr1	109165367	109165967	RELB	293
chr1	109167149	109167393	RELB	489
chr1	109213806	109214406	RELB	240
chr1	109283227	109283465	RELB	461
chr1	109391689	109392025	RELB	782
chr1	109425894	109427154	RELB	248
chr1	109483934	109484658	RELB	1000
chr1	109494034	109494420	RELB	622
chr1	109527000	109527702	RELB	1000
chr1	109532477	109533077	RELB	263
chr1	109546577	109547177	RELB	492
chr1	109548416	109549229	RELB	298
chr1	109655696	109656296	RELB	222
chr1	109816512	109816726	RELB	382
chr1	109906179	109906779	RELB	365
chr1	109910189	109910991	RELB	238
chr1	109984429	109985029	RELB	232
chr1	110003819	110004419	RELB	257
chr1	110236298	110236898	RELB	264
chr1	110239488	110240088	RELB	278
chr1	110243701	110244012	RELB	464
chr1	110286645	110286867	RELB	475
chr1	110338331	110338912	RELB	1000
chr1	110339298	110339754	RELB	709
chr1	110384560	110385219	RELB	517
chr1	110407445	110408019	RELB	806
chr1	110502268	110502868	RELB	311
chr1	110594281	110594881	RELB	252
chr1	110619424	110620024	RELB	425
chr1	110634750	110635231	RELB	804
chr1	110636025	110636625	RELB	269
chr1	110641550	110642150	RELB	328
chr1	110647171	110647771	RELB	230
chr1	110726521	110727345	RELB	275
chr1	110870642	110871543	RELB	122
chr1	110872156	110872756	RELB	184
chr1	110872937	110873537	RELB	215
chr1	110874998	110875598	RELB	238
chr1	110879941	110880541	RELB	301
chr1	110963034	110963634	RELB	237
chr1	111082663	111083263	RELB	255
chr1	111128208	111128727	RELB	753
chr1	111139510	111139739	RELB	344
chr1	111140100	111140700	RELB	210
chr1	111192972	111193579	RELB	983
chr1	111200106	111200594	RELB	480
chr1	111201667	111201845	RELB	57
chr1	111201960	111202269	RELB	99
chr1	111202442	111202942	RELB	274
chr1	111203713	111204147	RELB	543
chr1	111205344	111205788	RELB	655
chr1	111216014	111216709	RELB	982
chr1	111217313	111217554	RELB	332
chr1	111219683	111220366	RELB	1000
chr1	111221596	111222163	RELB	1000
chr1	111222782	111223044	RELB	330
chr1	111346102	111346702	RELB	286
chr1	111449360	111449775	RELB	841
chr1	111476984	111477502	RELB	811
chr1	111505724	111506524	RELB	285
chr1	111517556	111517758	RELB	408
chr1	111592666	111593331	RELB	1000
chr1	111596485	111596762	RELB	499
chr1	111599608	111600208	RELB	231
chr1	111600820	111601294	RELB	765
chr1	111603029	111603284	RELB	413
chr1	111616244	111616849	RELB	1000
chr1	111619478	111619701	RELB	462
chr1	111629015	111629815	RELB	186
chr1	111696439	111696704	RELB	370
chr1	111739367	111739967	RELB	222
chr1	111755571	111756141	RELB	1000
chr1	112390824	112391424	RELB	315
chr1	112394215	112394843	RELB	418
chr1	112395861	112396225	RELB	536
chr1	112399527	112400146	RELB	442
chr1	112466277	112466709	RELB	880
chr1	112501703	112502303	RELB	227
chr1	112618914	112619334	RELB	448
chr1	112619763	112620235	RELB	637
chr1	112622102	112622702	RELB	244
chr1	112635382	112635982	RELB	275
chr1	112674351	112674951	RELB	356
chr1	112700510	112701110	RELB	295
chr1	112704958	112705634	RELB	439
chr1	112707248	112707848	RELB	218
chr1	112713936	112714247	RELB	542
chr1	112840512	112841112	RELB	202
chr1	112937085	112937685	RELB	279
chr1	112957610	112957909	RELB	549
chr1	113031200	113031800	RELB	213
chr1	113036603	113037203	RELB	196
chr1	113042261	113042978	RELB	520
chr1	113072640	113073788	RELB	450
chr1	113226079	113226679	RELB	279
chr1	113759477	113760279	RELB	348
chr1	113780696	113781296	RELB	306
chr1	113812175	113812677	RELB	503
chr1	113846573	113847173	RELB	205
chr1	113858340	113858700	RELB	573
chr1	113859475	113860207	RELB	630
chr1	113871619	113872083	RELB	1000
chr1	113874313	113875118	RELB	234
chr1	113880493	113881093	RELB	323
chr1	113904840	113905530	RELB	999
chr1	113929274	113929709	RELB	665
chr1	113930565	113931034	RELB	564
chr1	113940726	113941053	RELB	665
chr1	114511566	114512166	RELB	477
chr1	114581556	114582156	RELB	312
chr1	114716269	114716856	RELB	1000
chr1	114757552	114758047	RELB	869
chr1	114780392	114780741	RELB	723
chr1	115073233	115073833	RELB	232
chr1	115098963	115099563	RELB	273
chr1	115648962	115649662	RELB	494
chr1	116110659	116111267	RELB	660
chr1	116115974	116116574	RELB	206
chr1	116138818	116139418	RELB	141
chr1	116151972	116152572	RELB	286
chr1	116226014	116226711	RELB	588
chr1	116257418	116258018	RELB	258
chr1	116288132	116288732	RELB	292
chr1	116372640	116373240	RELB	189
chr1	116377898	116378194	RELB	651
chr1	116380616	116381406	RELB	811
chr1	116418188	116418788	RELB	398
chr1	116489165	116489765	RELB	280
chr1	116498877	116499477	RELB	277
chr1	116504599	116504759	RELB	406
chr1	116508790	116509390	RELB	209
chr1	116515015	116515498	RELB	819
chr1	116540023	116540421	RELB	772
chr1	116544420	116545125	RELB	915
chr1	116553387	116554190	RELB	349
chr1	116556522	116557274	RELB	722
chr1	116558005	116558571	RELB	1000
chr1	116559336	116559825	RELB	841
chr1	116560580	116561180	RELB	207
chr1	116562333	116562933	RELB	247
chr1	116568199	116568564	RELB	409
chr1	116569642	116570242	RELB	271
chr1	116571640	116571935	RELB	332
chr1	116586604	116587164	RELB	663
chr1	116597003	116597873	RELB	363
chr1	116737458	116738058	RELB	289
chr1	116738721	116739254	RELB	1000
chr1	116743464	116744064	RELB	348
chr1	116764510	116765194	RELB	709
chr1	116769789	116770049	RELB	376
chr1	116794621	116795178	RELB	1000
chr1	116827122	116827738	RELB	884
chr1	116845994	116846594	RELB	201
chr1	116848010	116848659	RELB	421
chr1	116877053	116877653	RELB	229
chr1	116879033	116879397	RELB	476
chr1	116931281	116931546	RELB	544
chr1	117001613	117001884	RELB	451
chr1	117061852	117062493	RELB	1000
chr1	117083472	117083624	RELB	234
chr1	117359887	117360487	RELB	241
chr1	117367321	117367921	RELB	188
chr1	117605338	117605938	RELB	210
chr1	117654494	117655094	RELB	296
chr1	117664409	117664823	RELB	805
chr1	117895294	117895894	RELB	209
chr1	117928852	117929452	RELB	244
chr1	118136319	118137120	RELB	200
chr1	118335485	118335717	RELB	432
chr1	118564403	118564703	RELB	489
chr1	118914801	118915401	RELB	264
chr1	118918898	118919081	RELB	440
chr1	118959981	118960272	RELB	550
chr1	119139358	119139958	RELB	315
chr1	119140317	119140693	RELB	576
chr1	119318488	119318868	RELB	556
chr1	119323340	119323946	RELB	768
chr1	119662119	119662489	RELB	649
chr1	120176314	120176840	RELB	778
chr1	120534674	120535344	RELB	534
chr1	120723979	120724579	RELB	155
chr1	120844525	120844708	RELB	368
chr1	120850635	120850938	RELB	475
chr1	120914002	120914640	RELB	418
chr1	121458657	121459035	RELB	831
chr1	144412573	144413230	RELB	367
chr1	144523663	144524263	RELB	227
chr1	144546361	144546961	RELB	272
chr1	144551554	144552331	RELB	580
chr1	144560641	144561241	RELB	236
chr1	145215726	145216326	RELB	244
chr1	145281070	145281416	RELB	540
chr1	145465256	145465856	RELB	449
chr1	145608026	145608626	RELB	573
chr1	145690638	145690936	RELB	515
chr1	145824096	145824442	RELB	445
chr1	145844987	145845824	RELB	251
chr1	145858879	145859589	RELB	367
chr1	145891810	145892410	RELB	193
chr1	145918638	145919067	RELB	737
chr1	145927079	145928009	RELB	1000
chr1	145932544	145933100	RELB	993
chr1	145957347	145957665	RELB	454
chr1	145964513	145965113	RELB	356
chr1	145979262	145979935	RELB	695
chr1	145979949	145980549	RELB	59
chr1	145996616	145997024	RELB	653
chr1	146007073	146007673	RELB	265
chr1	146035490	146036295	RELB	396
chr1	146038074	146038439	RELB	313
chr1	146039299	146039899	RELB	339
chr1	146051762	146052567	RELB	227
chr1	146376877	146377477	RELB	286
chr1	146387426	146387696	RELB	485
chr1	146938258	146938793	RELB	1000
chr1	147046560	147046893	RELB	702
chr1	147172174	147172614	RELB	693
chr1	147225359	147225959	RELB	283
chr1	147242958	147243558	RELB	207
chr1	147599550	147599700	RELB	429
chr1	147670226	147670826	RELB	406
chr1	147928288	147928888	RELB	286
chr1	148038686	148038837	RELB	503
chr1	148151942	148152331	RELB	688
chr1	148263307	148263907	RELB	226
chr1	148334531	148335131	RELB	210
chr1	148522518	148523118	RELB	328
chr1	148975758	148976358	RELB	379
chr1	149636697	149637044	RELB	667
chr1	149812019	149812893	RELB	266
chr1	149884766	149885366	RELB	320
chr1	149888518	149888812	RELB	311
chr1	149899371	149900172	RELB	501
chr1	149927481	149928166	RELB	765
chr1	149997595	149997955	RELB	832
chr1	150010563	150011102	RELB	551
chr1	150067578	150068024	RELB	629
chr1	150090033	150090633	RELB	342
chr1	150160336	150160981	RELB	1000
chr1	150163210	150163429	RELB	365
chr1	150165874	150166474	RELB	198
chr1	150168735	150169335	RELB	175
chr1	150186879	150187262	RELB	659
chr1	150234502	150234948	RELB	753
chr1	150235930	150236134	RELB	481
chr1	150268783	150269383	RELB	137
chr1	150293793	150294183	RELB	552
chr1	150321480	150321830	RELB	626
chr1	150363572	150364040	RELB	1000
chr1	150364705	150364966	RELB	258
chr1	150487045	150487682	RELB	1000
chr1	150561174	150561331	RELB	241
chr1	150561364	150561964	RELB	163
chr1	150563217	150563970	RELB	1000
chr1	150564713	150564976	RELB	403
chr1	150567311	150568052	RELB	883
chr1	150574586	150575186	RELB	197
chr1	150579336	150579648	RELB	281
chr1	150611507	150611946	RELB	1000
chr1	150613572	150613828	RELB	506
chr1	150629367	150629607	RELB	406
chr1	150696827	150697630	RELB	251
chr1	150764516	150765319	RELB	287
chr1	150765737	150765980	RELB	452
chr1	150876751	150877351	RELB	276
chr1	150922684	150922848	RELB	413
chr1	150926230	150926660	RELB	653
chr1	150979330	150979930	RELB	293
chr1	151008346	151008946	RELB	314
chr1	151057763	151058226	RELB	589
chr1	151070364	151071143	RELB	1000
chr1	151156061	151156661	RELB	194
chr1	151157165	151157445	RELB	434
chr1	151159211	151159811	RELB	356
chr1	151165841	151166363	RELB	887
chr1	151189823	151190488	RELB	1000
chr1	151198076	151198878	RELB	238
chr1	151237839	151238439	RELB	299
chr1	151254589	151255077	RELB	828
chr1	151281128	151281990	RELB	1000
chr1	151300760	151301562	RELB	191
chr1	151325433	151326033	RELB	209
chr1	151327347	151327824	RELB	737
chr1	151346818	151347750	RELB	1000
chr1	151399374	151399974	RELB	314
chr1	151444342	151444942	RELB	215
chr1	151458020	151458620	RELB	332
chr1	151459363	151459963	RELB	354
chr1	151494642	151495242	RELB	263
chr1	151635716	151636001	RELB	555
chr1	151763165	151763771	RELB	1000
chr1	151836322	151837130	RELB	269
chr1	151839518	151840144	RELB	916
chr1	151909571	151910227	RELB	391
chr1	151925373	151925571	RELB	419
chr1	152459971	152460571	RELB	305
chr1	153122881	153123481	RELB	229
chr1	153262715	153263123	RELB	785
chr1	153343717	153344120	RELB	700
chr1	153345569	153346689	RELB	931
chr1	153568480	153569080	RELB	329
chr1	153598772	153599372	RELB	315
chr1	153633860	153634484	RELB	1000
chr1	153658583	153659183	RELB	264
chr1	153670720	153671103	RELB	539
chr1	153728166	153728766	RELB	200
chr1	153730392	153730992	RELB	276
chr1	153732012	153732821	RELB	1000
chr1	153734634	153735062	RELB	679
chr1	153742317	153742738	RELB	502
chr1	153742788	153743206	RELB	616
chr1	153743982	153744145	RELB	343
chr1	153783254	153784053	RELB	427
chr1	153791039	153791657	RELB	1000
chr1	153805406	153805795	RELB	869
chr1	153841874	153842474	RELB	349
chr1	153849398	153849850	RELB	758
chr1	153854291	153854625	RELB	684
chr1	153923177	153923688	RELB	808
chr1	153945774	153946243	RELB	458
chr1	153946654	153947254	RELB	396
chr1	153957623	153958223	RELB	292
chr1	153962063	153962720	RELB	362
chr1	153963217	153963475	RELB	184
chr1	153963497	153963831	RELB	330
chr1	153963900	153964149	RELB	220
chr1	153967150	153967761	RELB	806
chr1	153986621	153987221	RELB	325
chr1	153990734	153991008	RELB	526
chr1	154148656	154149256	RELB	278
chr1	154157758	154158746	RELB	230
chr1	154182378	154182572	RELB	192
chr1	154183187	154183551	RELB	557
chr1	154198952	154199552	RELB	191
chr1	154220356	154220764	RELB	653
chr1	154270783	154271383	RELB	227
chr1	154272194	154272797	RELB	1000
chr1	154324490	154325090	RELB	313
chr1	154353024	154353624	RELB	153
chr1	154386662	154387305	RELB	449
chr1	154404834	154405644	RELB	255
chr1	154407145	154407905	RELB	1000
chr1	154439592	154439896	RELB	437
chr1	154445236	154445396	RELB	398
chr1	154466875	154467676	RELB	231
chr1	154558926	154559526	RELB	521
chr1	154607464	154608905	RELB	167
chr1	154627815	154628230	RELB	612
chr1	154791419	154791816	RELB	805
chr1	154806932	154807533	RELB	1000
chr1	154820059	154820659	RELB	268
chr1	154843850	154844450	RELB	228
chr1	154849669	154850077	RELB	611
chr1	154860347	154860689	RELB	517
chr1	154863685	154864051	RELB	586
chr1	154865576	154865737	RELB	241
chr1	154866727	154867378	RELB	355
chr1	154871234	154871834	RELB	189
chr1	154936515	154937385	RELB	1000
chr1	154942488	154942943	RELB	659
chr1	154951738	154952338	RELB	354
chr1	154954912	154955512	RELB	89
chr1	154961485	154962085	RELB	254
chr1	154970736	154971538	RELB	206
chr1	154973601	154974201	RELB	169
chr1	154974492	154974961	RELB	1000
chr1	154983120	154983630	RELB	1000
chr1	154998906	154999506	RELB	205
chr1	154999956	155000162	RELB	351
chr1	155000615	155001326	RELB	1000
chr1	155001823	155002617	RELB	1000
chr1	155016882	155017777	RELB	246
chr1	155050298	155050898	RELB	278
chr1	155063308	155063908	RELB	366
chr1	155084689	155085279	RELB	1000
chr1	155135281	155136758	RELB	226
chr1	155140306	155140581	RELB	415
chr1	155185371	155185971	RELB	284
chr1	155193259	155193859	RELB	341
chr1	155206706	155207306	RELB	176
chr1	155208262	155208862	RELB	233
chr1	155209144	155209584	RELB	1000
chr1	155224460	155225060	RELB	226
chr1	155226775	155226956	RELB	212
chr1	155227593	155228398	RELB	342
chr1	155241045	155241461	RELB	834
chr1	155244645	155244977	RELB	589
chr1	155250487	155251087	RELB	225
chr1	155255303	155255903	RELB	215
chr1	155262396	155262616	RELB	448
chr1	155273412	155274012	RELB	349
chr1	155324105	155324379	RELB	434
chr1	155466303	155466642	RELB	657
chr1	155485794	155486394	RELB	211
chr1	155529908	155530277	RELB	517
chr1	155547669	155548469	RELB	253
chr1	155561937	155562346	RELB	615
chr1	155562838	155563383	RELB	1000
chr1	155563991	155564591	RELB	312
chr1	155609622	155610222	RELB	398
chr1	155687887	155688239	RELB	460
chr1	155688689	155689157	RELB	1000
chr1	155745249	155746052	RELB	465
chr1	155857025	155857659	RELB	1000
chr1	155859038	155859387	RELB	554
chr1	155860390	155861025	RELB	377
chr1	155882340	155882522	RELB	429
chr1	155911486	155911944	RELB	698
chr1	155934375	155934844	RELB	751
chr1	155938151	155938751	RELB	295
chr1	155946055	155946661	RELB	1000
chr1	155970733	155971333	RELB	337
chr1	155976327	155976611	RELB	265
chr1	155978736	155978906	RELB	306
chr1	155990051	155990253	RELB	309
chr1	156012337	156012937	RELB	402
chr1	156054114	156055068	RELB	460
chr1	156082363	156082963	RELB	228
chr1	156096923	156097445	RELB	1000
chr1	156097852	156098237	RELB	630
chr1	156106042	156106637	RELB	1000
chr1	156113924	156114524	RELB	140
chr1	156119745	156120345	RELB	224
chr1	156123349	156123949	RELB	269
chr1	156124565	156124862	RELB	321
chr1	156126026	156126626	RELB	268
chr1	156127106	156127571	RELB	1000
chr1	156130091	156130691	RELB	372
chr1	156146026	156146831	RELB	259
chr1	156149147	156149942	RELB	553
chr1	156151204	156152007	RELB	317
chr1	156154245	156154845	RELB	326
chr1	156158940	156159540	RELB	205
chr1	156165240	156165441	RELB	446
chr1	156194008	156194358	RELB	558
chr1	156198766	156199366	RELB	382
chr1	156212892	156213811	RELB	860
chr1	156226139	156226636	RELB	1000
chr1	156282788	156283173	RELB	519
chr1	156295495	156295814	RELB	626
chr1	156337937	156338908	RELB	301
chr1	156398122	156398722	RELB	283
chr1	156419851	156420451	RELB	254
chr1	156420777	156421377	RELB	191
chr1	156481530	156482130	RELB	248
chr1	156488424	156489024	RELB	276
chr1	156500028	156500628	RELB	379
chr1	156501129	156501801	RELB	1000
chr1	156505068	156505760	RELB	1000
chr1	156508410	156508637	RELB	410
chr1	156572226	156572826	RELB	295
chr1	156601198	156601623	RELB	813
chr1	156657535	156658135	RELB	197
chr1	156660043	156660643	RELB	219
chr1	156728275	156728546	RELB	297
chr1	156728821	156729421	RELB	269
chr1	156741181	156741693	RELB	630
chr1	156746645	156747245	RELB	352
chr1	156748812	156749131	RELB	527
chr1	156751659	156752025	RELB	695
chr1	156766828	156767809	RELB	1000
chr1	156816686	156816887	RELB	394
chr1	157040739	157041339	RELB	186
chr1	157045097	157045697	RELB	244
chr1	157055557	157056359	RELB	375
chr1	157106213	157106871	RELB	1000
chr1	157137311	157137911	RELB	251
chr1	157138625	157139225	RELB	259
chr1	157171797	157172397	RELB	255
chr1	157176403	157177210	RELB	259
chr1	157377097	157377911	RELB	333
chr1	157382269	157382869	RELB	365
chr1	157399959	157400433	RELB	599
chr1	157403145	157403545	RELB	638
chr1	157512103	157512384	RELB	559
chr1	157562463	157562887	RELB	622
chr1	157566529	157566957	RELB	869
chr1	157595338	157595938	RELB	303
chr1	157726605	157727205	RELB	295
chr1	157776871	157777471	RELB	235
chr1	158163094	158163694	RELB	250
chr1	158283866	158284665	RELB	382
chr1	158285698	158286266	RELB	1000
chr1	158286682	158286937	RELB	275
chr1	158371085	158371685	RELB	296
chr1	158394667	158395023	RELB	580
chr1	158830084	158830684	RELB	307
chr1	158831095	158831695	RELB	234
chr1	158952133	158952733	RELB	222
chr1	159008694	159009294	RELB	345
chr1	159009623	159010429	RELB	305
chr1	159015358	159016157	RELB	383
chr1	159068163	159068441	RELB	543
chr1	159077208	159077677	RELB	967
chr1	159204349	159204949	RELB	273
chr1	159780424	159781024	RELB	319
chr1	159889744	159890344	RELB	321
chr1	159910249	159911048	RELB	368
chr1	159921350	159922152	RELB	457
chr1	159923342	159924187	RELB	1000
chr1	159925415	159925908	RELB	707
chr1	159927935	159928111	RELB	426
chr1	160031864	160032288	RELB	754
chr1	160099015	160099615	RELB	282
chr1	160204268	160204982	RELB	1000
chr1	160261595	160262264	RELB	187
chr1	160262936	160263287	RELB	459
chr1	160284789	160285402	RELB	1000
chr1	160343030	160343768	RELB	1000
chr1	160346772	160347580	RELB	277
chr1	160400852	160401452	RELB	348
chr1	160428639	160429007	RELB	558
chr1	160429618	160429945	RELB	503
chr1	160432254	160433018	RELB	609
chr1	160437812	160438618	RELB	224
chr1	160453404	160454004	RELB	142
chr1	160460564	160461365	RELB	188
chr1	160519801	160520401	RELB	242
chr1	160522800	160523400	RELB	218
chr1	160540184	160540943	RELB	666
chr1	160542562	160543162	RELB	168
chr1	160548126	160548662	RELB	1000
chr1	160549431	160549728	RELB	494
chr1	160574995	160575595	RELB	361
chr1	160578143	160578743	RELB	199
chr1	160579186	160579786	RELB	365
chr1	160604665	160605630	RELB	251
chr1	160606028	160606628	RELB	152
chr1	160606900	160607500	RELB	231
chr1	160621349	160621949	RELB	305
chr1	160624280	160625058	RELB	503
chr1	160625726	160626595	RELB	247
chr1	160630482	160631082	RELB	236
chr1	160635940	160636546	RELB	386
chr1	160637992	160638499	RELB	903
chr1	160641257	160641985	RELB	320
chr1	160642590	160643481	RELB	189
chr1	160645569	160646144	RELB	730
chr1	160646828	160647400	RELB	688
chr1	160664390	160664990	RELB	465
chr1	160665620	160666220	RELB	217
chr1	160673384	160673535	RELB	336
chr1	160675575	160676175	RELB	274
chr1	160711489	160712008	RELB	1000
chr1	160712821	160713582	RELB	452
chr1	160726759	160727601	RELB	339
chr1	160739124	160739436	RELB	583
chr1	160741077	160742524	RELB	166
chr1	160744276	160744440	RELB	400
chr1	160744496	160744683	RELB	338
chr1	160751492	160751762	RELB	449
chr1	160756310	160756751	RELB	619
chr1	160766901	160767501	RELB	254
chr1	160773106	160773441	RELB	530
chr1	160782188	160782675	RELB	1000
chr1	160788901	160789501	RELB	86
chr1	160789823	160790571	RELB	560
chr1	160795973	160796281	RELB	637
chr1	160800878	160801478	RELB	364
chr1	160837831	160838431	RELB	301
chr1	160862760	160863399	RELB	426
chr1	160874615	160875416	RELB	189
chr1	160971527	160971980	RELB	1000
chr1	160974935	160975742	RELB	438
chr1	161013405	161013983	RELB	511
chr1	161020272	161020872	RELB	135
chr1	161021265	161021571	RELB	385
chr1	161026922	161027522	RELB	317
chr1	161038754	161038944	RELB	414
chr1	161044691	161045184	RELB	1000
chr1	161046023	161046389	RELB	724
chr1	161068280	161069090	RELB	412
chr1	161069638	161070238	RELB	294
chr1	161096082	161096594	RELB	612
chr1	161097569	161098423	RELB	316
chr1	161117619	161118219	RELB	504
chr1	161119663	161120263	RELB	193
chr1	161131642	161132242	RELB	284
chr1	161132873	161133473	RELB	372
chr1	161153967	161154670	RELB	707
chr1	161159226	161159826	RELB	219
chr1	161165729	161166666	RELB	1000
chr1	161177081	161177681	RELB	350
chr1	161185914	161186227	RELB	443
chr1	161195278	161195878	RELB	455
chr1	161202353	161202954	RELB	412
chr1	161209685	161210285	RELB	195
chr1	161217425	161218089	RELB	597
chr1	161227386	161227986	RELB	328
[truncated: 29,479 more rows]
