# Supplementary material for: An NF-κB- and Therapy-Related Regulatory Network in Glioma: A Potential Mechanism of Action for Natural Antiglioma Agents
Source: Biomedicines. 2022 Apr 19;10(5):935. doi: 10.3390/biomedicines10050935 (PMC9138293; doi:10.3390/biomedicines10050935)
Supplement: Supplementary file 1 [file biomedicines-10-00935-s001.zip › Table S2.xlsx]

## Sheet: Φύλλο1
Table S2: NF-κB binding sites in relation to human gene promoters.
# GREAT version 4.0.4	Species assembly: hg38	Association rule: Single nearest gene: 5000 bp max extension, curated regulatory domains included
A4GALT	RELB (+2497)
AAAS	RELB (-3165), RELB (+145)
AAGAB	RELB (+84)
AAK1	RELB (-4708), RELB (-600)
AAR2	RELB (-41)
AARS	RELB (+116), RELB (+1033)
AARS2	RELB (-17)
AARSD1	RELB (-10)
AASDH	RELB (+47)
ABCA12	RELB (+1082)
ABCA5	RELB (+659)
ABCA7	RELB (-1746), RELB (-64)
ABCB1	RELB (+370), RELB (+1543)
ABCB10	RELB (-467)
ABCB4	RELB (+893)
ABCB6	RELB (-224)
ABCB7	RELB (+103)
ABCB8	RELB (+116)
ABCC1	RELB (-471), RELB (+831)
ABCC10	RELB (+125)
ABCC3	RELB (-2023), RELB (-468)
ABCC4	RELB (+1376)
ABCC5	RELB (+273)
ABCD2	RELB (-1742), RELB (-404), RELB (+1467)
ABCD3	RELB (-420)
ABCD4	RELB (-161)
ABCE1	RELB (+222)
ABCF1	RELB (+210)
ABCF2	RELB (-194)
ABCF3	RELB (+264)
ABHD10	RELB (+127)
ABHD11	RELB (-4364), RELB (-292)
ABHD12	RELB (-256)
ABHD12B	RELB (+3339)
ABHD13	RELB (-33)
ABHD14A	RELB (-1178)
ABHD16A	RELB (+22)
ABHD17B	RELB (-751)
ABHD18	RELB (-266), RELB (+69)
ABHD2	RELB (+18), RELB (+2949)
ABHD3	RELB (-268), RELB (+759)
ABHD4	RELB (+922)
ABHD5	RELB (-205)
ABHD6	RELB (-4699), RELB (-243), RELB (+1010)
ABI1	RELB (+141), RELB (+1035), RELB (+2783)
ABI2	RELB (-172), RELB (+722)
ABI3	RELB (+357), RELB (+4851)
ABR	RELB (-3741), RELB (-1882)
ABRAXAS1	RELB (-329), RELB (+404)
ABRAXAS2	RELB (+133)
ABT1	RELB (-14)
ACAA1	RELB (-388)
ACAA2	RELB (+181)
ACACA	RELB (-666)
ACAD10	RELB (+244)
ACAD11	RELB (+516)
ACAD8	RELB (+46)
ACAD9	RELB (+215)
ACADM	RELB (+172), RELB (+1347), RELB (+2286)
ACADVL	RELB (+815)
ACAP1	RELB (-3372), RELB (+144)
ACAP2	RELB (-419)
ACAP3	RELB (-271)
ACAT2	RELB (+2231)
ACBD3	RELB (-248), RELB (+715), RELB (+4556)
ACBD4	RELB (+549)
ACBD5	RELB (-2393), RELB (-1333)
ACBD6	RELB (-125), RELB (+778)
ACCS	RELB (+63)
ACD	RELB (+151)
ACHE	RELB (+685)
ACIN1	RELB (-242)
ACKR1	RELB (-610)
ACKR3	RELB (-1157), RELB (+7)
ACLY	RELB (+59)
ACO2	RELB (-172)
ACOT2	RELB (+1047)
ACOT6	RELB (-4505)
ACOX1	RELB (-475)
ACOX2	RELB (+4436)
ACOX3	RELB (+28), RELB (+4840)
ACP1	RELB (+224)
ACP2	RELB (+29)
ACP5	RELB (-3068), RELB (+4147)
ACP6	RELB (-30)
ACRBP	RELB (+3040)
ACSF2	RELB (-4402), RELB (+1347)
ACSL1	RELB (+2138)
ACSL4	RELB (+669)
ACSL5	RELB (+138)
ACSM3	RELB (+61)
ACSS1	RELB (-422), RELB (+887)
ACTB	RELB (-2449), RELB (-1162), RELB (+3897)
ACTG1	RELB (-791)
ACTG2	RELB (+3823)
ACTL6A	RELB (-199), RELB (+125)
ACTN3	RELB (+115)
ACTR10	RELB (+64)
ACTR1A	RELB (+253)
ACTR1B	RELB (-192), RELB (+1039)
ACTR2	RELB (-335)
ACTR3	RELB (-3352), RELB (-176), RELB (+1086)
ACTR3B	RELB (+1937)
ACTR6	RELB (+766)
ACTR8	RELB (+298)
ACTRT3	RELB (+4)
ACVR2B	RELB (+1852)
ACY1	RELB (-286)
ADA	RELB (-697), RELB (+2375), RELB (+4577)
ADA2	RELB (-1608), RELB (+372)
ADAM10	RELB (+16)
ADAM15	RELB (-688)
ADAM17	RELB (+113), RELB (+3109), RELB (+4521)
ADAM22	RELB (+809)
ADAM28	RELB (+4070)
ADAM8	RELB (-1770), RELB (+731), RELB (+1760)
ADAMDEC1	RELB (+3441)
ADAMTS13	RELB (-1299), RELB (-119)
ADAMTS4	RELB (+3478)
ADAMTS6	RELB (-83), RELB (+1512)
ADAR	RELB (+21)
ADARB2	RELB (-1735), RELB (-381), RELB (+1763)
ADAT1	RELB (+164), RELB (+2025)
ADAT2	RELB (-101)
ADAT3	RELB (+3859)
ADCK1	RELB (+105)
ADCK2	RELB (+3442)
ADCK5	RELB (+147)
ADCY3	RELB (-192)
ADCY7	RELB (+35)
ADD3	RELB (-4627), RELB (-408), RELB (+756)
ADGRA2	RELB (-4855)
ADGRA3	RELB (-406)
ADGRD1	RELB (-547)
ADGRE5	RELB (-161), RELB (+838), RELB (+2834), RELB (+4165)
ADGRG5	RELB (-45), RELB (+1747)
ADGRG7	RELB (-2306)
ADGRL1	RELB (-986)
ADH5	RELB (-294)
ADHFE1	RELB (-189)
ADIPOR2	RELB (-249)
ADIRF	RELB (-2389), RELB (+3072)
ADM	RELB (+2993)
ADNP	RELB (+1706)
ADNP2	RELB (+892)
ADO	RELB (-256)
ADORA2A	RELB (-4366), RELB (-115), RELB (+2453)
ADORA3	RELB (-2364)
ADPGK	RELB (-395)
ADPRH	RELB (+3054)
ADPRHL2	RELB (+124)
ADRM1	RELB (-29)
ADSL	RELB (+84)
AES	RELB (+1711)
AFF1	RELB (-356), RELB (+1464), RELB (+4871)
AFF4	RELB (-52), RELB (+966)
AFG1L	RELB (+203)
AFG3L2	RELB (-422)
AFTPH	RELB (+62), RELB (+1102)
AGA	RELB (+183)
AGAP3	RELB (+1062), RELB (+2414)
AGBL2	RELB (+182)
AGBL3	RELB (+89), RELB (+4884)
AGBL5	RELB (-223)
AGER	RELB (-1386)
AGFG1	RELB (-31)
AGFG2	RELB (-386), RELB (+3402)
AGGF1	RELB (+81)
AGK	RELB (+110)
AGMO	RELB (+4564)
AGO1	RELB (+4043)
AGO2	RELB (+1581)
AGPAT1	RELB (-627)
AGPAT3	RELB (-4612), RELB (-2832)
AGPAT4	RELB (-162)
AGPAT5	RELB (-344)
AGPS	RELB (+2051)
AGTRAP	RELB (+120)
AHCTF1	RELB (-706), RELB (+500)
AHCY	RELB (+4)
AHCYL1	RELB (+43)
AHCYL2	RELB (-421)
AHDC1	RELB (-467)
AHNAK	RELB (+2092), RELB (+3740)
AHR	RELB (-259)
AHSA2	RELB (-465)
AICDA	RELB (+1562), RELB (+3782)
AIDA	RELB (+808)
AIF1	RELB (-395), RELB (+811), RELB (+1936)
AIFM1	RELB (-268)
AIM2	RELB (-542)
AIMP1	RELB (-114)
AIMP2	RELB (+156)
AIP	RELB (+99), RELB (+2061), RELB (+3709)
AK2	RELB (-128)
AK3	RELB (+781)
AK9	RELB (+162)
AKAP1	RELB (-861)
AKAP11	RELB (-449), RELB (+666), RELB (+3266)
AKAP13	RELB (+3257)
AKAP17A	RELB (-90)
AKAP5	RELB (-2077)
AKAP8	RELB (+1250)
AKAP8L	RELB (-278)
AKIP1	RELB (+271)
AKIRIN2	RELB (-3249), RELB (-304), RELB (+3392)
AKNA	RELB (-3658)
AKR1A1	RELB (+339)
AKR1B1	RELB (-86)
AKR1B15	RELB (-1481), RELB (+9)
AKT2	RELB (-331), RELB (+642)
AKTIP	RELB (-468)
ALAD	RELB (+133)
ALAS1	RELB (-145), RELB (+4678)
ALCAM	RELB (-79), RELB (+1304)
ALDH16A1	RELB (+550)
ALDH1B1	RELB (-113)
ALDH3A2	RELB (-431)
ALDH4A1	RELB (-160)
ALDH9A1	RELB (+158)
ALDOA	RELB (-159)
ALG1	RELB (+47)
ALG10	RELB (+226)
ALG10B	RELB (+210)
ALG11	RELB (+81)
ALG13	RELB (+272)
ALG14	RELB (-100)
ALG2	RELB (-169)
ALG3	RELB (+77)
ALG5	RELB (+173)
ALG8	RELB (+147)
ALG9	RELB (+76)
ALKBH1	RELB (+32)
ALKBH2	RELB (+12)
ALKBH3	RELB (-21)
ALKBH5	RELB (-1088)
ALKBH6	RELB (-377), RELB (+113)
ALKBH8	RELB (+178)
ALOX12B	RELB (-3510)
ALPK1	RELB (+103)
ALS2	RELB (-130)
AMACR	RELB (+269)
AMBRA1	RELB (-17)
AMD1	RELB (-2), RELB (+1805), RELB (+4583)
AMER1	RELB (-575)
AMHR2	RELB (-2208)
AMMECR1	RELB (-185)
AMPD3	RELB (+4471)
AMZ2	RELB (+526)
ANAPC1	RELB (+393)
ANAPC13	RELB (+190)
ANAPC15	RELB (-1318)
ANAPC2	RELB (+52)
ANAPC5	RELB (-42)
ANAPC7	RELB (-158)
ANGEL2	RELB (-68)
ANGPTL6	RELB (-57)
ANK2	RELB (+3085)
ANKFY1	RELB (-56)
ANKHD1	RELB (-756)
ANKIB1	RELB (+774)
ANKLE1	RELB (-203)
ANKRD10	RELB (-739)
ANKRD11	RELB (-422), RELB (+1360), RELB (+2514)
ANKRD12	RELB (-295), RELB (+111), RELB (+1047)
ANKRD13A	RELB (-315)
ANKRD13C	RELB (+56)
ANKRD13D	RELB (-625)
ANKRD17	RELB (-357)
ANKRD26	RELB (+129)
ANKRD36B	RELB (-815)
ANKRD36C	RELB (-1234), RELB (+93)
ANKRD37	RELB (-146), RELB (+2010)
ANKRD40	RELB (-54)
ANKRD44	RELB (+1029)
ANKRD46	RELB (-4586)
ANKRD49	RELB (+64)
ANKRD52	RELB (-464)
ANKRD53	RELB (-1088)
ANKRD54	RELB (-275)
ANKS1A	RELB (-113)
ANKS3	RELB (-424)
ANKZF1	RELB (+166)
ANLN	RELB (+2146)
ANO10	RELB (-595)
ANO5	RELB (+1103)
ANO6	RELB (-235)
ANO8	RELB (-156)
ANO9	RELB (-169)
ANP32A	RELB (+1652), RELB (+3447)
ANP32B	RELB (-392)
ANP32E	RELB (+124), RELB (+1431)
ANTXR2	RELB (-972), RELB (+1043)
ANXA11	RELB (+903), RELB (+2226)
ANXA2	RELB (-831), RELB (+715)
ANXA2R	RELB (-133), RELB (+3504)
ANXA4	RELB (-191)
ANXA6	RELB (-345), RELB (+2333)
ANXA7	RELB (+273)
ANXA9	RELB (-2387)
AP1AR	RELB (-263), RELB (+621)
AP1B1	RELB (-4744), RELB (-52)
AP1G1	RELB (+219)
AP1G2	RELB (+248)
AP1M1	RELB (-325)
AP1S1	RELB (-86)
AP1S2	RELB (-596)
AP1S3	RELB (-377), RELB (+1335)
AP2B1	RELB (-187)
AP2S1	RELB (-555)
AP3B1	RELB (-219)
AP3D1	RELB (-512), RELB (+3008)
AP3M1	RELB (+104), RELB (+342)
AP3M2	RELB (+761), RELB (+2028), RELB (+3168)
AP3S1	RELB (+139)
AP3S2	RELB (+208)
AP4E1	RELB (-1459), RELB (-194)
AP4M1	RELB (-978), RELB (+16)
AP5S1	RELB (+373)
AP5Z1	RELB (+41)
APAF1	RELB (+682)
APBA3	RELB (-147)
APBB1IP	RELB (-176)
APBB2	RELB (-2207), RELB (+39)
APC	RELB (-196)
APEH	RELB (+66)
APELA	RELB (+118)
APEX1	RELB (+66)
APH1A	RELB (-84)
APH1B	RELB (-645)
API5	RELB (+150)
APIP	RELB (+606)
APLF	RELB (+154)
APMAP	RELB (+40)
APOBEC3A	RELB (+1339)
APOBEC3B	RELB (-121), RELB (+2799)
APOBEC3D	RELB (+291)
APOBEC3F	RELB (+315)
APOBEC3G	RELB (-3920)
APOBEC3H	RELB (+221), RELB (+1473), RELB (+2600)
APOBEC4	RELB (+1063)
APOBR	RELB (-2479), RELB (-373)
APOL1	RELB (-2557)
APOL2	RELB (+405)
APOL3	RELB (-1583), RELB (+3766)
APOL6	RELB (+33)
APOLD1	RELB (-3008), RELB (-457), RELB (+22)
APOO	RELB (+179)
APOOL	RELB (+310)
APOPT1	RELB (+80)
APPBP2	RELB (-140)
APPL1	RELB (-216)
APRT	RELB (-220), RELB (+529)
APTX	RELB (+26)
AQP3	RELB (+586)
AQR	RELB (+75)
ARAP2	RELB (+528)
AREG	RELB (-79)
ARF1	RELB (-1659)
ARF4	RELB (-474), RELB (+327)
ARF6	RELB (-307), RELB (+2720)
ARFGAP2	RELB (+345)
ARFGAP3	RELB (+1146)
ARFGEF2	RELB (-475), RELB (+552), RELB (+2441)
ARFIP1	RELB (+105)
ARFIP2	RELB (-141)
ARFRP1	RELB (+1161)
ARGLU1	RELB (+102)
ARHGAP11A	RELB (+95)
ARHGAP11B	RELB (-421)
ARHGAP12	RELB (-485)
ARHGAP15	RELB (+28), RELB (+3214)
ARHGAP17	RELB (-3937), RELB (+833)
ARHGAP18	RELB (+171)
ARHGAP19	RELB (+259)
ARHGAP21	RELB (-713), RELB (+1874)
ARHGAP25	RELB (+86), RELB (+3079)
ARHGAP27	RELB (+1233)
ARHGAP30	RELB (+7), RELB (+1260)
ARHGAP31	RELB (+59), RELB (+1869)
ARHGAP4	RELB (-898), RELB (+2140)
ARHGAP42	RELB (-3384)
ARHGAP45	RELB (+1492), RELB (+3278)
ARHGAP5	RELB (-704)
ARHGDIA	RELB (+4263)
ARHGDIB	RELB (+452), RELB (+3762)
ARHGEF1	RELB (-1918), RELB (-111), RELB (+2866)
ARHGEF10L	RELB (-3456), RELB (-3246)
ARHGEF11	RELB (-27), RELB (+4331)
ARHGEF12	RELB (-966)
ARHGEF2	RELB (-294), RELB (+2058)
ARHGEF25	RELB (+4676)
ARID1A	RELB (-3173), RELB (-489), RELB (+2110)
ARID1B	RELB (-3252), RELB (-517), RELB (+3101)
ARID2	RELB (-2036), RELB (-824), RELB (+266)
ARID3A	RELB (-494)
ARID3B	RELB (-303), RELB (+608), RELB (+2491)
ARID4A	RELB (-426), RELB (+386)
ARID4B	RELB (+443)
ARID5A	RELB (-4476), RELB (+621), RELB (+2251)
ARID5B	RELB (+1397), RELB (+2387)
ARIH1	RELB (-253)
ARIH2	RELB (-16)
ARL1	RELB (-106)
ARL11	RELB (+382)
ARL13B	RELB (+128)
ARL14EP	RELB (+163)
ARL15	RELB (-160)
ARL16	RELB (+140)
ARL2	RELB (-182)
ARL2BP	RELB (-256)
ARL3	RELB (+2757)
ARL5A	RELB (-227)
ARL5B	RELB (-246), RELB (+769)
ARL5C	RELB (+905)
ARL6	RELB (-200)
ARL6IP5	RELB (-1910), RELB (-156), RELB (+1508)
ARL6IP6	RELB (-554)
ARL8B	RELB (+268)
ARMC1	RELB (-87)
ARMC5	RELB (+1475)
ARMC6	RELB (+409)
ARMC7	RELB (-277), RELB (+4642)
ARMC8	RELB (+241)
ARMCX5	RELB (-124)
ARMT1	RELB (+64)
ARNT	RELB (-283)
ARNTL	RELB (-569), RELB (+397)
ARNTL2	RELB (-1639)
ARPC1A	RELB (+105)
ARPC1B	RELB (+4724)
ARPC2	RELB (-388), RELB (+559), RELB (+1619)
ARPC3	RELB (+210)
ARPC4	RELB (+2317)
ARPC5	RELB (+907), RELB (+1741)
ARPC5L	RELB (+49)
ARPP19	RELB (+528), RELB (+4202)
ARRB2	RELB (-717)
ARRDC2	RELB (-942)
ARSB	RELB (-158), RELB (+1272)
ARSG	RELB (-36)
ARSK	RELB (+6)
ARV1	RELB (+117)
ASAH1	RELB (+466), RELB (+1552)
ASAP1	RELB (-1346)
ASB1	RELB (+3)
ASB2	RELB (-4936), RELB (-1833), RELB (+426)
ASB3	RELB (+46)
ASB6	RELB (-173)
ASB8	RELB (+214)
ASB9	RELB (+295)
ASCC1	RELB (-1294), RELB (+120)
ASCC2	RELB (-276)
ASCC3	RELB (+211)
ASCL1	RELB (-674), RELB (+302), RELB (+1291)
ASF1A	RELB (-786), RELB (+27)
ASF1B	RELB (+1208)
ASH1L	RELB (-1759), RELB (-579), RELB (+390)
ASH2L	RELB (+381)
ASIC1	RELB (-1485)
ASMTL	RELB (-778)
ASNA1	RELB (+379)
ASPH	RELB (-250), RELB (+3571)
ASPHD2	RELB (-388), RELB (+2161), RELB (+3688)
ASPM	RELB (+9)
ASTL	RELB (-686)
ASXL1	RELB (-3008), RELB (-344), RELB (+978)
ATAD1	RELB (-603), RELB (+90)
ATAD2	RELB (-151)
ATAD2B	RELB (-298), RELB (+876)
ATAD3A	RELB (-228)
ATAD3B	RELB (-126)
ATAD5	RELB (+61)
ATE1	RELB (-158)
ATF1	RELB (-469)
ATF2	RELB (-830), RELB (+26)
ATF3	RELB (-1073)
ATF4	RELB (-802), RELB (-148), RELB (+1082), RELB (+2569)
ATF6	RELB (-842), RELB (+29)
ATF6B	RELB (+122)
ATF7	RELB (+128)
ATF7IP	RELB (+129)
ATF7IP2	RELB (-145)
ATG10	RELB (+416)
ATG101	RELB (-124), RELB (+4276)
ATG12	RELB (-3631)
ATG13	RELB (+54)
ATG14	RELB (+89)
ATG16L1	RELB (+238)
ATG16L2	RELB (-101), RELB (+1539)
ATG2A	RELB (-282)
ATG4A	RELB (-1)
ATG4C	RELB (-206)
ATG5	RELB (+101)
ATG7	RELB (+67)
ATL2	RELB (-197)
ATM	RELB (+346), RELB (+2553)
ATMIN	RELB (-249)
ATN1	RELB (+2992)
ATOX1	RELB (-401)
ATP10D	RELB (+171)
ATP11A	RELB (-681)
ATP11B	RELB (-4947), RELB (-278), RELB (+1997)
ATP12A	RELB (+4233)
ATP13A1	RELB (-170), RELB (+1541)
ATP1A1	RELB (-927), RELB (+4179)
ATP23	RELB (+194)
ATP2A2	RELB (-944)
ATP2B1	RELB (-1071)
ATP2B4	RELB (+73)
ATP2C1	RELB (-210), RELB (+3865)
ATP4A	RELB (+922)
ATP5A1	RELB (+201)
ATP5B	RELB (-307)
ATP5E	RELB (+506)
ATP5G1	RELB (-648), RELB (-75)
ATP5G2	RELB (+358)
ATP5G3	RELB (+2658)
ATP5H	RELB (+64)
ATP5I	RELB (-243)
ATP5J	RELB (-232)
ATP5J2	RELB (+286)
ATP5L	RELB (+437)
ATP5O	RELB (+143)
ATP6V0A1	RELB (-1970), RELB (-1167), RELB (+400)
ATP6V0A2	RELB (-193)
ATP6V0B	RELB (-522), RELB (+577)
ATP6V0C	RELB (-3770)
ATP6V0D1	RELB (+161)
ATP6V1A	RELB (-369), RELB (+812), RELB (+2270)
ATP6V1B2	RELB (+256)
ATP6V1C1	RELB (+73)
ATP6V1D	RELB (+88)
ATP6V1E1	RELB (-135)
ATP6V1E2	RELB (-1604)
ATP6V1G1	RELB (+74), RELB (+4851)
ATP6V1G3	RELB (-3261)
ATP6V1H	RELB (-138)
ATP8A1	RELB (-310), RELB (+2159)
ATP8B2	RELB (-3010)
ATPAF2	RELB (+63)
ATPIF1	RELB (-445)
ATR	RELB (+16)
ATRAID	RELB (-1823)
ATRIP	RELB (-104)
ATXN1	RELB (-4936), RELB (-719), RELB (+256)
ATXN1L	RELB (-3609), RELB (-2215), RELB (-273)
ATXN2	RELB (-350), RELB (+1432)
ATXN2L	RELB (-526), RELB (+1129)
ATXN3	RELB (+568)
ATXN7L3	RELB (-2483), RELB (-161)
ATXN7L3B	RELB (+139)
AUNIP	RELB (-683)
AUP1	RELB (-1205)
AURKAIP1	RELB (-279)
AURKB	RELB (-99)
AUTS2	RELB (-1647), RELB (+4722)
AVEN	RELB (-659)
AVL9	RELB (-354)
AVPR2	RELB (-3740)
AZI2	RELB (+13)
AZIN1	RELB (+8), RELB (+1731)
B2M	RELB (-1055), RELB (-118), RELB (+313), RELB (+3080)
B3GALNT2	RELB (-390)
B3GAT3	RELB (-216)
B3GNT2	RELB (-1373), RELB (-363), RELB (+599), RELB (+4401)
B3GNT7	RELB (-3938), RELB (-735)
B4GALT1	RELB (-360), RELB (+706), RELB (+2929)
B4GALT3	RELB (+587)
B4GALT5	RELB (+520), RELB (+1760)
B4GALT6	RELB (-1098)
B4GALT7	RELB (-123)
B4GAT1	RELB (-444)
B9D2	RELB (-3863), RELB (-328), RELB (+520)
BABAM1	RELB (+154)
BABAM2	RELB (-299)
BACH1	RELB (-3890), RELB (+1346)
BAD	RELB (-474)
BAG2	RELB (-100)
BAG4	RELB (+13)
BAG6	RELB (+73)
BAK1	RELB (+1405)
BANK1	RELB (-15)
BARD1	RELB (-857), RELB (+211)
BASP1	RELB (+2253)
BATF	RELB (-3616), RELB (-22)
BATF2	RELB (+16)
BATF3	RELB (-549), RELB (+801)
BAX	RELB (-279)
BAZ1A	RELB (+328), RELB (+1621)
BAZ1B	RELB (-3277), RELB (-341)
BAZ2A	RELB (-309), RELB (+1157), RELB (+2076), RELB (+4123)
BBC3	RELB (+225), RELB (+1251), RELB (+3154)
BBIP1	RELB (+166)
BBS1	RELB (+99)
BBS10	RELB (+107)
BBS2	RELB (+405)
BBS4	RELB (+118)
BBS7	RELB (+165)
BBX	RELB (-141), RELB (+2547)
BCAP29	RELB (-116)
BCAR3	RELB (-649)
BCAS2	RELB (-217)
BCAS3	RELB (-1878)
BCAS4	RELB (+4584)
BCAT2	RELB (+110)
BCCIP	RELB (-127)
BCDIN3D	RELB (+100)
BCHE	RELB (-2516), RELB (+189)
BCKDHB	RELB (+45)
BCKDK	RELB (+1650)
BCL10	RELB (-2024), RELB (+1007)
BCL2	RELB (-2928), RELB (-840), RELB (+608), RELB (+2361)
BCL2A1	RELB (+122)
BCL2L1	RELB (-927), RELB (-61)
BCL2L10	RELB (-3389), RELB (+3079)
BCL2L11	RELB (-711)
BCL2L12	RELB (-352)
BCL2L13	RELB (+431)
BCL2L2	RELB (+71)
BCL3	RELB (+4938)
BCL6	RELB (-84)
BCL6B	RELB (-919)
BCL9L	RELB (-2267)
BCOR	RELB (-2356)
BCS1L	RELB (-84)
BDH1	RELB (+806)
BDH2	RELB (-16)
BDP1	RELB (+132)
BECN1	RELB (-183)
BEND6	RELB (-1420), RELB (+187)
BEST4	RELB (+1251)
BET1	RELB (+129)
BFAR	RELB (+170)
BHLHE22	RELB (-4982), RELB (-2748), RELB (-590)
BHLHE23	RELB (-3429)
BHLHE40	RELB (-1496), RELB (-315), RELB (+1498), RELB (+2799)
BICD1	RELB (-412)
BICD2	RELB (-554)
BID	RELB (-3446), RELB (+3593)
BIN3	RELB (-4053), RELB (-123)
BIRC2	RELB (-1279), RELB (-374)
BIRC3	RELB (-130)
BIRC5	RELB (+132)
BIRC6	RELB (-312)
BIVM-ERCC5	RELB (+1116)
BLCAP	RELB (-78)
BLK	RELB (-1827), RELB (+1602)
BLM	RELB (+39)
BLNK	RELB (-2142), RELB (-269), RELB (+2895), RELB (+3945)
BLOC1S1	RELB (+52)
BLOC1S2	RELB (+163)
BLOC1S3	RELB (-178)
BLVRA	RELB (-1800)
BLVRB	RELB (+1264), RELB (+3998)
BLZF1	RELB (+155)
BMF	RELB (-218), RELB (+1953), RELB (+3612)
BMP1	RELB (+1125)
BMP2	RELB (+2340)
BMP2K	RELB (-1788), RELB (-567), RELB (+483)
BMPR1A	RELB (-772)
BMPR2	RELB (-1259), RELB (+158)
BMS1	RELB (-35)
BMX	RELB (+1314)
BNIP1	RELB (+77)
BNIP2	RELB (+203)
BNIP3L	RELB (-74), RELB (+966)
BOD1	RELB (-376)
BOD1L1	RELB (-304)
BORA	RELB (-92)
BORCS5	RELB (-182), RELB (+1282)
BORCS6	RELB (-1785), RELB (+620), RELB (+3742), RELB (+4382)
BORCS7	RELB (+144)
BPGM	RELB (-76)
BPHL	RELB (-205)
BPNT1	RELB (+513)
BPTF	RELB (-797)
BRAF	RELB (-594), RELB (+491)
BRAT1	RELB (+93)
BRCA1	RELB (-145)
BRCA2	RELB (+654)
BRCC3	RELB (+136)
BRD2	RELB (-4447), RELB (-2308), RELB (-940), RELB (-313)
BRD8	RELB (+110)
BRF1	RELB (-579)
BRF2	RELB (-1759), RELB (+3)
BRI3BP	RELB (-396), RELB (+995)
BRIP1	RELB (-225)
BRIX1	RELB (+367)
BRK1	RELB (+265)
BRMS1	RELB (+49)
BRMS1L	RELB (+329)
BROX	RELB (+701)
BRPF1	RELB (-154)
BRPF3	RELB (-530)
BRWD1	RELB (+107)
BRWD3	RELB (-476)
BSG	RELB (-1254), RELB (+2379)
BST2	RELB (-1997), RELB (-385), RELB (+741)
BTAF1	RELB (-222), RELB (+607)
BTBD1	RELB (+4335)
BTBD2	RELB (-4172)
BTBD3	RELB (+1549)
BTBD7	RELB (+692)
BTBD9	RELB (+392)
BTD	RELB (-139)
BTF3	RELB (+96)
BTF3L4	RELB (-832)
BTG1	RELB (-177), RELB (+4787)
BTG2	RELB (-682), RELB (+1365)
BTG3	RELB (+1246)
BTN2A1	RELB (+138)
BTN2A2	RELB (-273), RELB (+148)
BTN3A1	RELB (-32)
BTN3A2	RELB (+167)
BTN3A3	RELB (+241)
BTRC	RELB (-145), RELB (+762)
BUB1	RELB (-161), RELB (+2695)
BUB1B	RELB (+93), RELB (+3076)
BUB3	RELB (+203)
BUD13	RELB (+72)
BYSL	RELB (-38)
BZW1	RELB (-648), RELB (+2073), RELB (+2337)
BZW2	RELB (-145)
C10orf10	RELB (-1916), RELB (-33), RELB (+3069)
C10orf128	RELB (-1817), RELB (-43), RELB (+4582)
C10orf76	RELB (-219)
C10orf99	RELB (-1431), RELB (+4437)
C11orf1	RELB (+68)
C11orf24	RELB (+552)
C11orf45	RELB (+543)
C11orf49	RELB (+4)
C11orf54	RELB (-3649), RELB (-212)
C11orf58	RELB (-167)
C11orf63	RELB (-2198), RELB (+925)
C11orf65	RELB (-33)
C11orf95	RELB (+1012)
C12orf10	RELB (+130)
C12orf43	RELB (+112)
C12orf57	RELB (+210), RELB (+2575)
C12orf65	RELB (-147)
C12orf66	RELB (+227), RELB (+3433)
C12orf73	RELB (+13)
C14orf119	RELB (-130)
C14orf159	RELB (-66), RELB (+2453)
C14orf166	RELB (+140)
C14orf2	RELB (-18)
C14orf80	RELB (-1288), RELB (-209)
C14orf93	RELB (+2969)
C15orf61	RELB (+708)
C16orf46	RELB (-205)
C16orf58	RELB (+7), RELB (+2592)
C16orf62	RELB (-57), RELB (+823)
C16orf72	RELB (+1160)
C16orf91	RELB (+92)
C16orf92	RELB (-1738)
C17orf49	RELB (-17), RELB (+949)
C17orf62	RELB (-353), RELB (+1262)
C17orf67	RELB (+1193)
C17orf75	RELB (+22)
C17orf99	RELB (-1818), RELB (+1477)
C18orf25	RELB (-4490), RELB (-192)
C18orf32	RELB (-237)
C18orf8	RELB (-226)
C19orf12	RELB (-465)
C19orf25	RELB (-254)
C19orf35	RELB (-95)
C19orf47	RELB (-27)
C19orf53	RELB (+335)
C19orf60	RELB (+217)
C19orf70	RELB (-452)
C19orf73	RELB (+213)
C1D	RELB (+57)
C1GALT1	RELB (-322)
C1GALT1C1	RELB (+410)
C1QBP	RELB (-227)
C1QTNF12	RELB (-4661)
C1R	RELB (+99)
C1RL	RELB (-4093), RELB (+546)
C1orf109	RELB (-28)
C1orf123	RELB (+27)
C1orf162	RELB (+3451)
C1orf174	RELB (-474)
C1orf186	RELB (-3278), RELB (-1770), RELB (+660), RELB (+1493)
C1orf27	RELB (-154)
C1orf35	RELB (+86)
C1orf43	RELB (+46)
C1orf50	RELB (+137)
C20orf24	RELB (-382)
C21orf2	RELB (-152), RELB (+938)
C21orf59	RELB (+233)
C21orf91	RELB (-357)
C22orf39	RELB (-1104)
C2CD2	RELB (-1847), RELB (-519)
C2CD2L	RELB (-190)
C2CD3	RELB (+47)
C2CD4D	RELB (+726), RELB (+3831)
C2CD5	RELB (-19), RELB (+755)
C2orf42	RELB (+199)
C2orf49	RELB (+5)
C2orf74	RELB (-265)
C3	RELB (+2933)
C3orf38	RELB (+147)
C3orf58	RELB (+60)
C4orf3	RELB (+3611)
C4orf32	RELB (+883)
C5AR1	RELB (-4299)
C5orf15	RELB (-1214), RELB (+218)
C5orf22	RELB (+41)
C5orf24	RELB (+360)
C5orf30	RELB (+130), RELB (+2369)
C5orf51	RELB (-96)
C6orf106	RELB (-420), RELB (+1063)
C6orf203	RELB (-63)
C6orf226	RELB (-3397), RELB (+98)
C6orf47	RELB (+91)
C6orf62	RELB (-125)
C6orf89	RELB (-30)
C7orf25	RELB (-92)
C7orf49	RELB (-1204), RELB (-315), RELB (+1541), RELB (+2754)
C7orf73	RELB (-75)
C8G	RELB (-261)
C8orf33	RELB (+238)
C8orf37	RELB (-400), RELB (+26)
C8orf44	RELB (+213)
C9orf116	RELB (-55)
C9orf16	RELB (-297)
C9orf64	RELB (+240)
C9orf72	RELB (-166)
C9orf78	RELB (+130)
CA11	RELB (-161), RELB (+1227)
CA13	RELB (+328)
CAAP1	RELB (+95)
CAB39	RELB (-236)
CABIN1	RELB (+180), RELB (+1529)
CABLES1	RELB (-1494), RELB (-823), RELB (+1450)
CABLES2	RELB (-237)
CABP4	RELB (+4877)
CACNB3	RELB (-3243), RELB (-416)
CACTIN	RELB (-37)
CACYBP	RELB (-194), RELB (+667)
CAD	RELB (+209)
CADPS2	RELB (+74)
CALCOCO1	RELB (+65)
CALCOCO2	RELB (+184), RELB (+4161)
CALCRL	RELB (+46)
CALM1	RELB (+223)
CALM2	RELB (-46)
CALM3	RELB (-302)
CALR	RELB (-1177)
CALR3	RELB (+46)
CAMK1D	RELB (+2296)
CAMK2D	RELB (-1092)
CAMK2G	RELB (-604)
CAMK4	RELB (+37), RELB (+892), RELB (+3854)
CAMKK1	RELB (-442)
CAMKK2	RELB (+1014)
CAMKMT	RELB (-126)
CAMLG	RELB (-234), RELB (+619)
CAMP	RELB (-296)
CAMSAP2	RELB (-654)
CAMSAP3	RELB (+845)
CAND1	RELB (-528)
CANX	RELB (-642)
CAP1	RELB (+105)
CAPN1	RELB (-1291)
CAPN10	RELB (-2150), RELB (-170)
CAPN14	RELB (-264)
CAPN15	RELB (-2076)
CAPN7	RELB (-3525)
CAPNS1	RELB (+339)
CAPRIN1	RELB (-182), RELB (+1756)
CAPS2	RELB (-283)
CAPZA1	RELB (-49)
CAPZA2	RELB (+278)
CARD11	RELB (+657)
CARD16	RELB (+20)
CARD19	RELB (-2488), RELB (-1318)
CARF	RELB (-285)
CARM1	RELB (-3420)
CARMIL2	RELB (-165)
CARMIL3	RELB (-2840)
CARNMT1	RELB (-249)
CARNS1	RELB (-4017)
CARS2	RELB (+428)
CASC3	RELB (-82)
CASP10	RELB (+327)
CASP2	RELB (+324), RELB (+1431)
CASP3	RELB (+840)
CASP4	RELB (+800)
CASP6	RELB (-72)
CASP7	RELB (-356), RELB (+2395)
CASP8	RELB (+224)
CASP8AP2	RELB (+57)
CAST	RELB (-4945)
CASTOR1	RELB (+1428)
CAT	RELB (+337)
CATSPERG	RELB (+713)
CAV1	RELB (+740)
CAVIN3	RELB (-426)
CBFA2T3	RELB (+1400), RELB (+2349), RELB (+4011)
CBFB	RELB (-455)
CBLB	RELB (-311), RELB (+2118)
CBLL1	RELB (+39)
CBLN3	RELB (-1554), RELB (-224)
CBR4	RELB (+74)
CBWD1	RELB (-29)
CBX3	RELB (+201)
CBX4	RELB (+1984)
CBX5	RELB (+282)
CBX6	RELB (-1876), RELB (-379), RELB (+1746)
CBX7	RELB (+3720)
CBX8	RELB (+495)
CCAR1	RELB (-167)
CCAR2	RELB (-74)
CCDC102A	RELB (-2699), RELB (-1707), RELB (-591), RELB (+628)
CCDC106	RELB (-180)
CCDC107	RELB (-462), RELB (+1298), RELB (+3146)
CCDC113	RELB (-3192)
CCDC114	RELB (-2173), RELB (-179)
CCDC115	RELB (-640), RELB (-34)
CCDC117	RELB (-205), RELB (+1009)
CCDC124	RELB (-3205), RELB (-2152)
CCDC125	RELB (-302)
CCDC126	RELB (-2056), RELB (+4)
CCDC13	RELB (-219)
CCDC130	RELB (-421)
CCDC134	RELB (-285)
CCDC137	RELB (-452)
CCDC14	RELB (+70)
CCDC141	RELB (+251)
CCDC146	RELB (-281)
CCDC15	RELB (+262)
CCDC150	RELB (+126), RELB (+1351)
CCDC155	RELB (+4040)
CCDC167	RELB (-3183), RELB (+143), RELB (+1677), RELB (+4315)
CCDC174	RELB (+254)
CCDC197	RELB (+4619)
CCDC22	RELB (+241)
CCDC25	RELB (-203)
CCDC28B	RELB (-178), RELB (+758)
CCDC32	RELB (-341)
CCDC38	RELB (+140)
CCDC43	RELB (+65)
CCDC50	RELB (+143)
CCDC51	RELB (-85), RELB (+4003)
CCDC57	RELB (-3994), RELB (-765), RELB (+471)
CCDC58	RELB (+73)
CCDC6	RELB (-1962), RELB (-222)
CCDC69	RELB (+684), RELB (+2414)
CCDC71L	RELB (+864)
CCDC77	RELB (+204)
CCDC80	RELB (-2746)
CCDC85B	RELB (+3762)
CCDC85C	RELB (-638)
CCDC86	RELB (+6)
CCDC87	RELB (-232)
CCDC88B	RELB (-4853), RELB (+3)
CCDC88C	RELB (-1118), RELB (+1432), RELB (+3040)
CCDC9	RELB (+7), RELB (+1050)
CCDC90B	RELB (-3266), RELB (+160)
CCDC93	RELB (-97)
CCDC94	RELB (-33)
CCDC97	RELB (-1524), RELB (+207)
CCL22	RELB (-966), RELB (-188)
CCL27	RELB (-3120)
CCL3	RELB (-2325), RELB (-65)
CCL3L3	RELB (-2539), RELB (-161)
CCL4	RELB (-18), RELB (+1438)
CCL4L2	RELB (-129)
CCL5	RELB (+99)
CCNA2	RELB (-126)
CCNB1IP1	RELB (+88)
CCNB3	RELB (-169)
CCNC	RELB (+239)
CCND2	RELB (-4183), RELB (+118), RELB (+3253)
CCNDBP1	RELB (-92)
CCNF	RELB (+803)
CCNG1	RELB (+163)
CCNG2	RELB (-109)
CCNH	RELB (-44), RELB (+745)
CCNI	RELB (-370)
CCNK	RELB (+129)
CCNL1	RELB (-427)
CCNT1	RELB (+14)
CCNT2	RELB (-862), RELB (+278)
CCNY	RELB (+4956)
CCNYL1	RELB (+643)
CCPG1	RELB (-211)
CCR1	RELB (+16)
CCR10	RELB (+288), RELB (+2217)
CCR5	RELB (-838)
CCR6	RELB (-670), RELB (+194)
CCR7	RELB (+177), RELB (+4527)
CCR8	RELB (-1593)
CCSER2	RELB (+775), RELB (+1884)
CCT2	RELB (+253)
CCT3	RELB (+42)
CCT4	RELB (+26)
CCT5	RELB (+346)
CCT7	RELB (+257)
CCT8	RELB (+168)
CCZ1B	RELB (+426)
CD101	RELB (-63)
CD14	RELB (-1503)
CD164	RELB (-430), RELB (+891)
CD19	RELB (-996), RELB (+165)
CD1C	RELB (-3804), RELB (-2976)
CD200	RELB (-142)
CD200R1	RELB (+1159)
CD209	RELB (-3823), RELB (+3840)
CD22	RELB (-4789), RELB (-182), RELB (+2362)
CD226	RELB (-1587)
CD244	RELB (-320)
CD248	RELB (+4865)
CD27	RELB (-1154), RELB (+2127), RELB (+3008)
CD274	RELB (-21), RELB (+1335), RELB (+3370)
CD28	RELB (+36)
CD2AP	RELB (+744)
CD2BP2	RELB (-259), RELB (+4659)
CD300A	RELB (-2747), RELB (+13), RELB (+1190)
CD300LB	RELB (+2762)
CD320	RELB (-179)
CD37	RELB (-3719), RELB (-1314), RELB (-41)
CD38	RELB (+3589)
CD4	RELB (+3396)
CD40	RELB (-265), RELB (+1044)
CD44	RELB (+3650)
CD46	RELB (-116)
CD47	RELB (+430), RELB (+2114)
CD48	RELB (-1371), RELB (+82)
CD53	RELB (-2061), RELB (-698), RELB (+83), RELB (+2144)
CD55	RELB (-25)
CD58	RELB (-749), RELB (+1097), RELB (+2657)
CD59	RELB (+491), RELB (+4338)
CD6	RELB (-990)
CD63	RELB (+187)
CD68	RELB (+320)
CD69	RELB (-4300), RELB (-3142), RELB (-220), RELB (+934)
CD70	RELB (-1518), RELB (+1202), RELB (+2471), RELB (+3642)
CD72	RELB (+2062)
CD74	RELB (+4), RELB (+1433), RELB (+2430), RELB (+4678)
CD79A	RELB (-3600), RELB (-1510), RELB (-45)
CD79B	RELB (-253), RELB (+805)
CD80	RELB (-3112)
CD81	RELB (+992), RELB (+3833)
CD82	RELB (-599), RELB (+2296), RELB (+3770)
CD83	RELB (+590), RELB (+4420)
CD84	RELB (+18), RELB (+1061), RELB (+4209)
CD86	RELB (-2177), RELB (+3143)
CD9	RELB (-3621), RELB (-783)
CD96	RELB (-2713), RELB (-12)
CDADC1	RELB (+194)
CDC14A	RELB (+884)
CDC20	RELB (-53)
CDC23	RELB (+90)
CDC25B	RELB (+216)
CDC25C	RELB (-377), RELB (+84)
CDC27	RELB (-3665)
CDC37	RELB (-807)
CDC37L1	RELB (-162)
CDC40	RELB (+169)
CDC42	RELB (+1015)
CDC42BPG	RELB (-2777)
CDC42EP3	RELB (-519)
CDC42EP4	RELB (-146), RELB (+1351)
CDC42SE2	RELB (+1477)
CDC45	RELB (-269)
CDC5L	RELB (+23)
CDC6	RELB (-3619), RELB (+303)
CDC7	RELB (-66)
CDC73	RELB (+217)
CDCA2	RELB (+101)
CDCA3	RELB (+767), RELB (+2481)
CDCA4	RELB (-3903), RELB (-665)
CDCA5	RELB (+91), RELB (+4716)
CDCA7	RELB (-231), RELB (+4622)
CDCA7L	RELB (+30)
CDCA8	RELB (+147)
CDCP1	RELB (+737), RELB (+1769)
CDH1	RELB (+2864), RELB (+3900)
CDH11	RELB (-1862)
CDH2	RELB (+2714)
CDH24	RELB (-499), RELB (+998)
CDIP1	RELB (-741)
CDIPT	RELB (+361)
CDK1	RELB (-47)
CDK10	RELB (+171)
CDK11A	RELB (-8)
CDK11B	RELB (+19)
CDK12	RELB (-562)
CDK13	RELB (-524), RELB (+461)
CDK16	RELB (-4540)
CDK17	RELB (-3523), RELB (-779), RELB (+1096)
CDK18	RELB (+349)
CDK19	RELB (-449), RELB (+3849)
CDK2	RELB (-253)
CDK2AP2	RELB (+63)
CDK3	RELB (-3949)
CDK4	RELB (+39)
CDK5R1	RELB (+1103)
CDK5RAP1	RELB (+57)
CDK5RAP2	RELB (+39)
CDK5RAP3	RELB (+264)
CDK6	RELB (-2009), RELB (+1178)
CDK7	RELB (-62)
CDK8	RELB (-295)
CDK9	RELB (-2801), RELB (-1061)
CDKAL1	RELB (+60)
CDKL3	RELB (-300)
CDKN1A	RELB (-2441), RELB (+553), RELB (+1564), RELB (+4264)
CDKN1B	RELB (-2656), RELB (-246)
CDKN2AIP	RELB (+351)
CDKN2AIPNL	RELB (-78)
CDKN2D	RELB (-354)
CDKN3	RELB (-312)
CDON	RELB (+100)
CDS2	RELB (+869)
CDV3	RELB (-1005), RELB (+1287)
CDYL	RELB (+1922)
CEACAM1	RELB (-15)
CEACAM3	RELB (-1059)
CEBPB	RELB (-4252)
CELSR3	RELB (-1294)
CEMIP	RELB (-2816)
CENPA	RELB (-406)
CENPBD1	RELB (-544)
CENPC	RELB (+174)
CENPE	RELB (-144)
CENPF	RELB (+101)
CENPH	RELB (+88)
CENPI	RELB (-2437)
CENPJ	RELB (-322)
CENPM	RELB (-2444), RELB (+81)
CENPO	RELB (-1847)
CENPP	RELB (+68)
CENPQ	RELB (-58)
CENPS	RELB (+98), RELB (+3572)
CENPU	RELB (-124)
CENPW	RELB (+23)
CEP120	RELB (-442)
CEP128	RELB (-132)
CEP131	RELB (-572)
CEP135	RELB (-1071), RELB (+1138)
CEP162	RELB (-131)
CEP164	RELB (+458)
CEP19	RELB (+304)
CEP192	RELB (-348), RELB (+535)
CEP290	RELB (+323)
CEP41	RELB (+237)
CEP44	RELB (-151)
CEP57	RELB (+89)
CEP57L1	RELB (+406)
CEP68	RELB (-2751), RELB (-284)
CEP70	RELB (-314)
CEP72	RELB (-4492)
CEP76	RELB (-174)
CEP78	RELB (-3507), RELB (-322)
CEP83	RELB (-336), RELB (+193)
CEP85	RELB (+128)
CEP85L	RELB (+460)
CEP89	RELB (-25)
CEP95	RELB (+231)
CEP97	RELB (-1259), RELB (+1098)
CEPT1	RELB (-2)
CERCAM	RELB (+1343)
CERK	RELB (+3151)
CERS4	RELB (+353)
CES2	RELB (+124)
CETN3	RELB (-376)
CFAP126	RELB (+101)
CFAP20	RELB (-40)
CFAP36	RELB (-289)
CFAP53	RELB (-1935), RELB (-85)
CFAP54	RELB (-4343)
CFAP58	RELB (-3900), RELB (-2350), RELB (-248)
CFAP61	RELB (-215)
CFDP1	RELB (-564)
CFL1	RELB (+2123)
CFL2	RELB (-362), RELB (+3270)
CFLAR	RELB (+1033), RELB (+2414)
CFP	RELB (-2489), RELB (+1230)
CGGBP1	RELB (-2309), RELB (-1464)
CGRRF1	RELB (+239)
CHAF1A	RELB (-398)
CHAMP1	RELB (-993), RELB (+774)
CHCHD1	RELB (+70)
CHCHD10	RELB (-138)
CHCHD2	RELB (-333)
CHCHD3	RELB (+170)
CHCHD5	RELB (+108)
CHCHD7	RELB (+214)
CHD1	RELB (-642), RELB (+1313)
CHD1L	RELB (+574)
CHD2	RELB (+355), RELB (+3781), RELB (+4267)
CHD3	RELB (-4487), RELB (-593), RELB (+2213)
CHD4	RELB (-895)
CHD6	RELB (+969)
CHD9	RELB (-1945), RELB (-249)
CHDH	RELB (+3324)
CHEK1	RELB (+274)
CHEK2	RELB (+108)
CHERP	RELB (-161)
CHFR	RELB (-460)
CHI3L2	RELB (+985), RELB (+1344), RELB (+1921), RELB (+3159), RELB (+4795)
CHIC1	RELB (+206)
CHIC2	RELB (+1176)
CHKA	RELB (+766), RELB (+1962)
CHKB	RELB (+329)
CHM	RELB (+84)
CHML	RELB (+4301)
CHMP1B	RELB (+104)
CHMP2A	RELB (-401)
CHMP2B	RELB (+22)
CHMP3	RELB (+332)
CHMP4B	RELB (+1206)
CHMP5	RELB (+5)
CHMP7	RELB (-54), RELB (+3137)
CHP1	RELB (-66)
CHPF	RELB (-91)
CHPF2	RELB (-256)
CHRAC1	RELB (-2022), RELB (-234), RELB (+897)
CHRNA1	RELB (-417)
CHRNA6	RELB (+297)
CHST10	RELB (+439)
CHST11	RELB (-244), RELB (+1580), RELB (+4269)
CHST12	RELB (-3522), RELB (-469), RELB (+2530), RELB (+3473)
CHST14	RELB (+728)
CHST2	RELB (+3500), RELB (+4425)
CHST7	RELB (-1055)
CHSY1	RELB (+3378)
CHTOP	RELB (+190)
CHURC1-FNTB	RELB (+60), RELB (+302)
CIAPIN1	RELB (+6)
CIC	RELB (-4253), RELB (-1309), RELB (+1188)
CIITA	RELB (-1921), RELB (-105), RELB (+1593), RELB (+3134), RELB (+4654)
CIPC	RELB (-445)
CIR1	RELB (+110)
CIRBP	RELB (-4360), RELB (+823)
CISD1	RELB (-88)
CISD2	RELB (+483)
CISD3	RELB (+506)
CIT	RELB (+82)
CITED1	RELB (+51)
CITED2	RELB (-1184), RELB (-346)
CIZ1	RELB (-87)
CKAP2	RELB (-752)
CKAP2L	RELB (+94)
CKAP5	RELB (-286)
CKM	RELB (-3446)
CKS1B	RELB (-798), RELB (+28)
CKS2	RELB (-361)
CLASP1	RELB (-388), RELB (+825)
CLASP2	RELB (+202)
CLCN3	RELB (+144)
CLCN6	RELB (+39)
CLCN7	RELB (+291)
CLDN12	RELB (+306)
CLDN23	RELB (-230)
CLDND1	RELB (-2707)
CLDND2	RELB (+2088)
CLEC12A	RELB (-2382)
CLEC16A	RELB (+3182)
CLEC17A	RELB (-2198), RELB (-83)
CLEC2D	RELB (-2233), RELB (-68)
CLEC7A	RELB (+2)
CLECL1	RELB (-156)
CLIC1	RELB (-844), RELB (+605), RELB (+1019), RELB (+2238)
CLIC3	RELB (-3708)
CLIC4	RELB (-2777), RELB (-1500), RELB (-280), RELB (+3684)
CLIC6	RELB (+3713)
CLINT1	RELB (-3555), RELB (-1913)
CLIP1	RELB (-593)
CLIP2	RELB (-4485), RELB (-255), RELB (+3633)
CLIP4	RELB (-4450), RELB (+1123)
CLK1	RELB (+267), RELB (+1857)
CLK2	RELB (-196)
CLK3	RELB (+141), RELB (+4233)
CLK4	RELB (+372)
CLMN	RELB (+553)
CLN6	RELB (-464), RELB (+4716)
CLNS1A	RELB (-16)
CLP1	RELB (+485)
CLPB	RELB (+218)
CLPP	RELB (+197)
CLPTM1	RELB (-208)
CLPTM1L	RELB (-298)
CLPX	RELB (-393), RELB (+820)
CLSPN	RELB (+437)
CLTA	RELB (-360)
CLTC	RELB (-162)
CLTCL1	RELB (-347)
CLUAP1	RELB (-52)
CLUH	RELB (+114), RELB (+2637)
CMAS	RELB (+658)
CMC1	RELB (+17)
CMC2	RELB (-41)
CMKLR1	RELB (+3418), RELB (+4842)
CMSS1	RELB (-143)
CMTM1	RELB (-4427)
CMTM3	RELB (-32), RELB (+2426)
CMTM6	RELB (+1141)
CMTM7	RELB (+934)
CMTR1	RELB (-47), RELB (+976)
CMTR2	RELB (+339)
CNBP	RELB (-433)
CNDP2	RELB (-248), RELB (+3498)
CNEP1R1	RELB (+722)
CNIH1	RELB (-337)
CNNM4	RELB (+2950)
CNOT1	RELB (-433), RELB (+61)
CNOT2	RELB (+73)
CNOT4	RELB (+620)
CNOT6	RELB (-192)
CNOT6L	RELB (-1160), RELB (+894)
CNOT7	RELB (-4020), RELB (+123)
CNOT8	RELB (-644), RELB (+1465)
CNOT9	RELB (+489), RELB (+764)
CNP	RELB (-669)
CNPPD1	RELB (+156)
CNPY3	RELB (+21), RELB (+1037)
CNPY4	RELB (-93)
CNR1	RELB (+440)
CNR2	RELB (-3304), RELB (-192), RELB (+2063), RELB (+3060), RELB (+4179)
CNST	RELB (+38)
CNTNAP1	RELB (-75)
CNTRL	RELB (-3076), RELB (+126)
CNTROB	RELB (+96)
COA1	RELB (+341), RELB (+1522), RELB (+3134)
COA3	RELB (+128)
COA4	RELB (-225)
COA6	RELB (+92)
COASY	RELB (-31)
COG1	RELB (-1342)
COG2	RELB (+438)
COG3	RELB (-174)
COG4	RELB (-53)
COG6	RELB (+128)
COG7	RELB (+221)
COG8	RELB (+25)
COIL	RELB (+80)
COL16A1	RELB (-3646), RELB (+4942)
COL19A1	RELB (+204), RELB (+1567)
COL1A1	RELB (+1338)
COL3A1	RELB (+4067), RELB (+4639)
COL8A2	RELB (+1693)
COL9A2	RELB (+4553)
COLEC10	RELB (+333)
COLGALT1	RELB (-105)
COMMD1	RELB (+165)
COMMD10	RELB (+58)
COMMD2	RELB (+1)
COMMD3-BMI1	RELB (+169)
COMMD4	RELB (+182)
COMMD5	RELB (+799)
COMMD6	RELB (-156)
COMMD8	RELB (+174)
COMMD9	RELB (+70)
COPB1	RELB (-545), RELB (-173)
COPG1	RELB (-202)
COPG2	RELB (-445)
COPS2	RELB (+31)
COPS3	RELB (-23)
COPS4	RELB (-247)
COPS5	RELB (+136)
COPS6	RELB (+96)
COPS7A	RELB (+305), RELB (+503)
COPS7B	RELB (-16)
COPS8	RELB (+639)
COPZ1	RELB (+108)
COQ10B	RELB (-271), RELB (+230)
COQ2	RELB (-32)
COQ3	RELB (+54)
COQ4	RELB (+42)
COQ5	RELB (+78)
COQ6	RELB (-303), RELB (+72)
COQ7	RELB (+136)
COQ8B	RELB (-23), RELB (+1235)
CORO1A	RELB (-506), RELB (+915), RELB (+4033)
CORO1B	RELB (-2800)
CORO7	RELB (-295), RELB (+2242)
COTL1	RELB (-4119)
COX10	RELB (+73)
COX11	RELB (-96)
COX14	RELB (-1598)
COX15	RELB (+74)
COX16	RELB (-18)
COX17	RELB (-211)
COX18	RELB (-270), RELB (+2584)
COX19	RELB (-2422), RELB (+150), RELB (+918)
COX20	RELB (-1524), RELB (-882), RELB (-163)
COX5A	RELB (-202)
COX5B	RELB (-28)
COX6C	RELB (+515)
COX7B	RELB (-85)
COX7C	RELB (+253)
CP	RELB (-3286)
CPD	RELB (-195)
CPEB2	RELB (-1273), RELB (+311), RELB (+2569)
CPEB3	RELB (-206), RELB (+2348)
CPEB4	RELB (-3341), RELB (-225), RELB (+4702)
CPM	RELB (+623)
CPNE3	RELB (+194), RELB (+1486)
CPNE6	RELB (+4839)
CPNE8	RELB (-1328), RELB (-127), RELB (+520)
CPOX	RELB (-284)
CPPED1	RELB (+242), RELB (+2102)
CPS1	RELB (+62)
CPSF1	RELB (+726)
CPSF3	RELB (+22)
CPSF6	RELB (+3790)
CPT2	RELB (+82)
CRACR2A	RELB (+820)
CRACR2B	RELB (-696)
CRADD	RELB (+16)
CRBN	RELB (+94)
CRCP	RELB (+452)
CREB1	RELB (-281), RELB (+1098)
CREB3	RELB (-3634), RELB (-2448)
CREB3L2	RELB (-5)
CREB3L4	RELB (-447)
CREB5	RELB (-1342)
CREBL2	RELB (-4644), RELB (-4386), RELB (-3277), RELB (-167), RELB (+1674)
CREBRF	RELB (-331), RELB (+1234)
CREBZF	RELB (-173)
CRELD1	RELB (+153)
CRELD2	RELB (+4993)
CREM	RELB (-543), RELB (+1014), RELB (+4870)
CRIP1	RELB (+199)
CRIP3	RELB (+28)
CRIPT	RELB (+106)
CRKL	RELB (-283)
CRLF2	RELB (-2682), RELB (+36)
CRLF3	RELB (-262), RELB (+2527)
CROT	RELB (-336)
CRTC1	RELB (-405)
CRTC2	RELB (+702)
CRY2	RELB (-4019), RELB (-198)
CRYBG1	RELB (+1942)
CRYL1	RELB (-582)
CRYM	RELB (-54), RELB (+2358)
CS	RELB (+141)
CSAD	RELB (+458)
CSDE1	RELB (+250)
CSE1L	RELB (-214), RELB (+937)
CSF1	RELB (-4154), RELB (-43)
CSF2RB	RELB (-127)
CSK	RELB (-4558), RELB (-1113), RELB (-658)
CSNK1A1	RELB (-833), RELB (-340), RELB (+997), RELB (+1313)
CSNK1D	RELB (+162)
CSNK1E	RELB (-137), RELB (+3809)
CSNK1G2	RELB (+1145)
CSNK1G3	RELB (+4080)
CSNK2A1	RELB (-147)
CSNK2B	RELB (-1132), RELB (-257)
CSPP1	RELB (-71)
CSRNP1	RELB (+599), RELB (+908)
CSRP1	RELB (-3717), RELB (+2134)
CSRP2	RELB (-449), RELB (+227)
CSTA	RELB (-2617)
CSTF1	RELB (+190)
CSTF2	RELB (+116)
CSTF2T	RELB (-358)
CSTF3	RELB (+8)
CTAGE5	RELB (+99)
CTBP1	RELB (-850)
CTC1	RELB (-254)
CTDNEP1	RELB (+185)
CTDP1	RELB (-162)
CTDSP1	RELB (-3369), RELB (-1803), RELB (-1452), RELB (-734), RELB (+51)
CTDSP2	RELB (-170), RELB (+814)
CTDSPL2	RELB (+104)
CTH	RELB (-300)
CTHRC1	RELB (-243)
CTNNA1	RELB (+750), RELB (+2055)
CTNNAL1	RELB (+1053)
CTNNB1	RELB (+76)
CTNNBIP1	RELB (-706)
CTNND1	RELB (+115)
CTNS	RELB (+218)
CTPS2	RELB (-562)
CTR9	RELB (+159)
CTSB	RELB (+715)
CTSC	RELB (+11)
CTSH	RELB (+190)
CTSO	RELB (+457)
CTSS	RELB (+98), RELB (+1039)
CTSZ	RELB (-773), RELB (+2435)
CTTNBP2NL	RELB (-1652), RELB (-138), RELB (+3656)
CUEDC2	RELB (-41)
CUL3	RELB (-796)
CUL5	RELB (+530)
CUL7	RELB (-116)
CUL9	RELB (0)
CUTA	RELB (+134), RELB (+1642)
CUX1	RELB (+1875)
CWC15	RELB (+54)
CWC22	RELB (-27)
CWC25	RELB (+103)
CWC27	RELB (+4749)
CWF19L1	RELB (+56)
CWF19L2	RELB (-51)
CXCL9	RELB (-4819)
CXCR1	RELB (-2046)
CXCR3	RELB (-4253), RELB (-846), RELB (-33)
CXCR4	RELB (-864), RELB (+3686)
CXCR5	RELB (-72), RELB (+3398)
CXXC1	RELB (-218)
CXXC4	RELB (-505), RELB (+2308), RELB (+4603)
CXXC5	RELB (+4018)
CXorf40A	RELB (-907), RELB (+253)
CYB561A3	RELB (+4312)
CYB561D1	RELB (+113)
CYB5A	RELB (-33)
CYB5B	RELB (+138)
CYB5D1	RELB (+4965)
CYB5D2	RELB (+158)
CYB5R2	RELB (+2187)
CYB5R3	RELB (-4141)
CYB5R4	RELB (+251)
CYBA	RELB (-285), RELB (+639)
CYBB	RELB (-2858)
CYBRD1	RELB (+6)
CYCS	RELB (-201)
CYFIP2	RELB (-244), RELB (+1017)
CYLD	RELB (-821), RELB (+4851)
CYP1A1	RELB (+1398)
CYP20A1	RELB (+67)
CYP4V2	RELB (-142)
CYP51A1	RELB (-156)
CYP8B1	RELB (-4899)
CYS1	RELB (-2486), RELB (-721)
CYSLTR1	RELB (-92)
CYSRT1	RELB (-808)
CYSTM1	RELB (+1399)
CYTH1	RELB (-428), RELB (+2261)
CYTH2	RELB (-624), RELB (+631)
CYTH3	RELB (+1512)
CYTH4	RELB (+2828)
CYTIP	RELB (-724), RELB (+215), RELB (+3942)
D2HGDH	RELB (-1934)
DACT1	RELB (-2944)
DACT3	RELB (-856)
DAD1	RELB (+68)
DAG1	RELB (-409)
DAGLB	RELB (-263)
DAND5	RELB (-4181)
DAP	RELB (+4374)
DAP3	RELB (-135)
DAPK1	RELB (+3001)
DAPK2	RELB (-4530)
DAPK3	RELB (-566)
DAPP1	RELB (+249)
DARS	RELB (+293), RELB (+4739)
DARS2	RELB (+38)
DAXX	RELB (-1420), RELB (-367)
DAZAP1	RELB (-576)
DAZAP2	RELB (+368)
DBF4	RELB (-1805)
DBF4B	RELB (+61)
DBI	RELB (+17)
DBNL	RELB (-144), RELB (+2132)
DBP	RELB (-528), RELB (+2779)
DBR1	RELB (+192)
DBT	RELB (+70)
DCAF1	RELB (+501)
DCAF10	RELB (+205)
DCAF11	RELB (-436)
DCAF12	RELB (+22)
DCAF15	RELB (+63)
DCAF16	RELB (+2947)
DCAF17	RELB (-255)
DCAF5	RELB (-419), RELB (+1240)
DCAF6	RELB (-367), RELB (+805)
DCAF7	RELB (-539)
DCAF8	RELB (-661), RELB (+521)
DCAKD	RELB (-2306), RELB (-279)
DCDC2B	RELB (-3315)
DCK	RELB (+388)
DCLRE1B	RELB (+44)
DCLRE1C	RELB (-492), RELB (+2059)
DCP1A	RELB (-96)
DCP1B	RELB (0)
DCP2	RELB (+392)
DCPS	RELB (+455), RELB (+2351)
DCTD	RELB (-1722)
DCTN1	RELB (+9)
DCTN2	RELB (-147)
DCTN3	RELB (+196)
DCTN4	RELB (+119)
DCTN6	RELB (+135), RELB (+1024)
DCTPP1	RELB (-298)
DCUN1D1	RELB (+855)
DCUN1D3	RELB (-151)
DCUN1D4	RELB (+1163)
DCUN1D5	RELB (-231)
DDA1	RELB (+219)
DDAH2	RELB (+213)
DDB1	RELB (-86)
DDB2	RELB (-200), RELB (+2951)
DDHD1	RELB (-468), RELB (+2812), RELB (+4305)
DDHD2	RELB (-82)
DDI2	RELB (-320)
DDIAS	RELB (-94)
DDIT3	RELB (+56)
DDIT4	RELB (-895), RELB (+3303)
DDN	RELB (-512)
DDOST	RELB (+53)
DDR2	RELB (-1294), RELB (+1180)
DDRGK1	RELB (+592)
DDX1	RELB (+854)
DDX10	RELB (-1270), RELB (-29)
DDX11	RELB (+119)
DDX17	RELB (-604), RELB (+1237)
DDX18	RELB (+7)
DDX19A	RELB (+81)
DDX19B	RELB (+224)
DDX20	RELB (+551)
DDX21	RELB (-94)
DDX23	RELB (+18)
DDX27	RELB (+139)
DDX31	RELB (-786), RELB (+45)
DDX39A	RELB (+1121)
DDX39B	RELB (+195)
DDX3X	RELB (+158), RELB (+1050), RELB (+1502)
DDX41	RELB (+424)
DDX42	RELB (+60)
DDX46	RELB (+95)
DDX47	RELB (-4711), RELB (+144)
DDX49	RELB (+94)
DDX5	RELB (+822)
DDX50	RELB (-42)
DDX52	RELB (+140)
DDX55	RELB (-124)
DDX56	RELB (-86)
DDX58	RELB (-242)
DDX59	RELB (-415), RELB (+614)
DDX6	RELB (-506), RELB (+351)
DEAF1	RELB (-1773)
DECR1	RELB (-239), RELB (+4518)
DEDD	RELB (-2336), RELB (-1105)
DEDD2	RELB (+1944)
DEF6	RELB (-51), RELB (+2110)
DEF8	RELB (-3821), RELB (-558)
DEGS1	RELB (-540), RELB (+1302), RELB (+3239)
DEK	RELB (-135), RELB (+4156)
DENND1A	RELB (+725), RELB (+2022)
DENND1C	RELB (-150)
DENND2D	RELB (+339)
DENND3	RELB (-534), RELB (+1407), RELB (+3317)
DENND4A	RELB (-494), RELB (+568)
DENND4B	RELB (-258), RELB (+687)
DENND4C	RELB (-294), RELB (+762), RELB (+2682)
DENND5A	RELB (+1265)
DENND6A	RELB (+620)
DEPDC1B	RELB (-14)
DEPDC4	RELB (-28)
DEPDC5	RELB (-3742), RELB (-267)
DEPDC7	RELB (-4114)
DEPTOR	RELB (+196)
DERL1	RELB (+227), RELB (+4759)
DERL2	RELB (+180)
DESI1	RELB (+2194)
DESI2	RELB (-331)
DET1	RELB (-151)
DFFA	RELB (-59)
DFFB	RELB (+242)
DFNA5	RELB (+2308)
DFNB59	RELB (+41)
DGAT2	RELB (-255)
DGCR8	RELB (-259)
DGKA	RELB (-1419), RELB (+395), RELB (+1753)
DGKH	RELB (-808)
DGKI	RELB (-939)
DGKZ	RELB (-139)
DGUOK	RELB (+171)
DHDDS	RELB (+50)
DHFR	RELB (-462)
DHODH	RELB (+175)
DHPS	RELB (+146)
DHRS1	RELB (+2904)
DHRS12	RELB (+643)
DHRS13	RELB (-214)
DHRS4	RELB (+559)
DHRS7B	RELB (+516)
DHTKD1	RELB (-348)
DHX15	RELB (-2913), RELB (+1019)
DHX16	RELB (+45)
DHX33	RELB (-73)
DHX34	RELB (+246)
DHX35	RELB (+120)
DHX36	RELB (+41)
DHX40	RELB (+109)
DHX57	RELB (+15)
DHX58	RELB (-4144)
DHX8	RELB (+174)
DHX9	RELB (+816)
DIABLO	RELB (+1597)
DIAPH1	RELB (-121), RELB (+695)
DIAPH3	RELB (-78)
DICER1	RELB (+58)
DIDO1	RELB (+140)
DIEXF	RELB (+24)
DIMT1	RELB (-331)
DIP2A	RELB (+859)
DIS3	RELB (+106)
DIS3L2	RELB (+296)
DISP3	RELB (-19)
DLAT	RELB (+468)
DLD	RELB (+342)
DLGAP1	RELB (+4930)
DLGAP5	RELB (-174)
DLK2	RELB (+501)
DLST	RELB (-126)
DLX3	RELB (-3451)
DMAC2	RELB (-293)
DMAP1	RELB (-49)
DMKN	RELB (+3252)
DMPK	RELB (+1248)
DMTF1	RELB (-359)
DMWD	RELB (-316)
DMXL1	RELB (-311), RELB (+3363)
DMXL2	RELB (-2934), RELB (+381)
DNAAF2	RELB (-226), RELB (+969), RELB (+3582)
DNAH1	RELB (-2447)
DNAH7	RELB (+116)
DNAI2	RELB (-1074), RELB (+1527)
DNAJA1	RELB (+47)
DNAJA2	RELB (-177)
DNAJA3	RELB (+208)
DNAJB11	RELB (-80)
DNAJB12	RELB (+264)
DNAJB14	RELB (+2440)
DNAJB2	RELB (-1255), RELB (-409)
DNAJB4	RELB (-20)
DNAJB5	RELB (+4523)
DNAJB9	RELB (-42)
DNAJC1	RELB (-231), RELB (+860)
DNAJC10	RELB (-302)
DNAJC11	RELB (+173)
DNAJC13	RELB (+138)
DNAJC14	RELB (+181), RELB (+1067)
DNAJC15	RELB (+512)
DNAJC16	RELB (+20)
DNAJC17	RELB (+105)
DNAJC18	RELB (-44), RELB (+2117)
DNAJC19	RELB (-97)
DNAJC21	RELB (-612)
DNAJC24	RELB (+27)
DNAJC25	RELB (-255)
DNAJC27	RELB (-195), RELB (+616)
DNAJC28	RELB (-190)
DNAJC3	RELB (+1035)
DNAJC30	RELB (-51)
DNAJC4	RELB (-71)
DNAJC5	RELB (+1051)
DNAJC7	RELB (-2417), RELB (+134)
DNAJC8	RELB (+85)
DNAJC9	RELB (+1688)
DNAL1	RELB (-214)
DNASE1L3	RELB (-3658)
DNASE2	RELB (-24)
DNM1L	RELB (-4381), RELB (+237)
DNM2	RELB (-647)
DNMBP	RELB (-4459), RELB (+3655)
DNPH1	RELB (+4932)
DNTTIP2	RELB (+137)
DOC2B	RELB (-4342)
DOCK10	RELB (+968), RELB (+4197)
DOCK11	RELB (+686)
DOCK2	RELB (-280)
DOCK7	RELB (-360), RELB (+730)
DOHH	RELB (-4903), RELB (+223)
DOK1	RELB (+726)
DOK2	RELB (-151), RELB (+1887)
DOLPP1	RELB (+85)
DOPEY1	RELB (+3726)
DOT1L	RELB (-602), RELB (+4687)
DPEP2	RELB (-1861)
DPF2	RELB (+99)
DPF3	RELB (-1733)
DPH1	RELB (+70)
DPH2	RELB (+211)
DPH3	RELB (+99)
DPH5	RELB (-264)
DPM1	RELB (-99)
DPM3	RELB (-37)
DPP3	RELB (+104)
DPP7	RELB (-4437)
DPP8	RELB (-377), RELB (+4272)
DPP9	RELB (-67)
DPY19L4	RELB (-220)
DPY30	RELB (-159)
DPYD	RELB (-518)
DR1	RELB (-19), RELB (+879)
DRAM1	RELB (+47)
DRAM2	RELB (-360)
DRAP1	RELB (+70)
DRC1	RELB (-4061)
DRC7	RELB (-4809)
DRG1	RELB (+25)
DRG2	RELB (-36)
DSCC1	RELB (+175)
DSCR3	RELB (-262)
DSG2	RELB (+535), RELB (+2460)
DSN1	RELB (-386)
DST	RELB (+100), RELB (+3601)
DSTYK	RELB (-102)
DTHD1	RELB (+2231)
DTL	RELB (+288)
DTNA	RELB (-1218)
DTNBP1	RELB (+529), RELB (+4402)
DTX3L	RELB (-3556)
DTX4	RELB (-706), RELB (+771), RELB (+1782)
DTYMK	RELB (+262)
DUOXA2	RELB (+4059)
DUS1L	RELB (-490)
DUS2	RELB (+239)
DUS3L	RELB (+182)
DUS4L	RELB (-154)
DUSP1	RELB (-1034), RELB (+856)
DUSP10	RELB (-1756), RELB (-300)
DUSP11	RELB (+264)
DUSP12	RELB (+57)
DUSP16	RELB (-1900), RELB (+1120)
DUSP2	RELB (-3371), RELB (-2314), RELB (-754), RELB (+627), RELB (+2727)
DUSP22	RELB (-1791), RELB (-749), RELB (+961), RELB (+3809)
DUSP23	RELB (-279)
DUSP28	RELB (+231), RELB (+1544)
DUSP4	RELB (-1338), RELB (+123), RELB (+3445)
DUSP5	RELB (-1490), RELB (+3597)
DUSP7	RELB (-713), RELB (+3382)
DUT	RELB (+176), RELB (+601)
DVL2	RELB (-153)
DVL3	RELB (+1498)
DXO	RELB (-70)
DYM	RELB (-76)
DYNC1I2	RELB (+365)
DYNC2H1	RELB (-387)
DYNC2LI1	RELB (+321)
DYNLRB1	RELB (-891), RELB (-168)
DYNLT1	RELB (-278)
DYNLT3	RELB (-153)
DYRK1B	RELB (-432)
DYRK3	RELB (-1089), RELB (+99)
DZANK1	RELB (-152)
DZIP3	RELB (+80)
E2F2	RELB (-173)
E2F3	RELB (-163)
E2F4	RELB (-150)
E2F5	RELB (+595)
E2F6	RELB (-152)
E2F7	RELB (+2582), RELB (+4867)
E2F8	RELB (+819)
E4F1	RELB (+211)
EAF2	RELB (+506)
EAPP	RELB (-55)
EBAG9	RELB (+62)
EBF1	RELB (-560), RELB (+879), RELB (+1735), RELB (+4876)
EBI3	RELB (-149)
EBNA1BP2	RELB (+321)
ECD	RELB (+67)
ECE1	RELB (-4112), RELB (-2805), RELB (-422)
ECHDC1	RELB (-755), RELB (+1240)
ECI1	RELB (-2)
ECI2	RELB (+325)
ECSCR	RELB (+2731)
ECSIT	RELB (+139)
ECT2	RELB (-52)
EDC3	RELB (-16)
EDC4	RELB (-115)
EDDM3B	RELB (-296)
EDEM1	RELB (-1292), RELB (+45), RELB (+4379)
EDEM2	RELB (+162)
EDEM3	RELB (-430)
EDN1	RELB (-15)
EDN2	RELB (-2944), RELB (-1908)
EDRF1	RELB (+1576)
EEA1	RELB (-513), RELB (+1712)
EED	RELB (-466)
EEF1A1	RELB (-186), RELB (+674)
EEF1AKMT1	RELB (+421)
EEF1AKMT2	RELB (-348)
EEF1AKMT3	RELB (-533)
EEF1B2	RELB (+154), RELB (+4998)
EEF1D	RELB (+192)
EEF1E1-BLOC1S5	RELB (+78)
EEF1G	RELB (-629), RELB (+160)
EEF2	RELB (-4925), RELB (-1039)
EEF2K	RELB (-276), RELB (+962)
EEF2KMT	RELB (-315)
EEFSEC	RELB (-135)
EFCAB11	RELB (-205)
EFCAB12	RELB (+4190)
EFCAB14	RELB (-161)
EFCAB2	RELB (-31), RELB (+1240)
EFCAB6	RELB (-224)
EFCAB7	RELB (-66)
EFEMP2	RELB (-940)
EFHB	RELB (+2733)
EFHC1	RELB (-144)
EFNA5	RELB (-2645), RELB (-1176)
EFTUD2	RELB (+238)
EGR1	RELB (-588)
EGR2	RELB (-708), RELB (+4775)
EGR3	RELB (-2824), RELB (-1366), RELB (-494)
EHBP1	RELB (-408), RELB (+647)
EHBP1L1	RELB (-1565), RELB (-317)
EHD1	RELB (-1018), RELB (+244), RELB (+2186)
EHD4	RELB (+868), RELB (+2406), RELB (+4700)
EHMT1	RELB (-344)
EHMT2	RELB (-623)
EID1	RELB (+90)
EIF1AD	RELB (-131)
EIF1B	RELB (+73)
EIF2A	RELB (+182)
EIF2AK2	RELB (+560)
EIF2AK3	RELB (-490)
EIF2B1	RELB (+43)
EIF2B2	RELB (+96)
EIF2B3	RELB (-197)
EIF2B5	RELB (+188)
EIF2D	RELB (+122), RELB (+2827)
EIF2S3	RELB (-205)
EIF3A	RELB (-214), RELB (+3551)
EIF3B	RELB (-401)
EIF3D	RELB (+344)
EIF3E	RELB (+132)
EIF3G	RELB (+6)
EIF3H	RELB (+90)
EIF3I	RELB (+147)
EIF3K	RELB (+173)
EIF3L	RELB (+44)
EIF3M	RELB (+86)
EIF4A1	RELB (-500), RELB (+927)
EIF4A2	RELB (-489), RELB (-128)
EIF4B	RELB (+126)
EIF4E	RELB (-1012), RELB (-261)
EIF4EBP1	RELB (+933)
EIF4EBP3	RELB (+163)
EIF4ENIF1	RELB (-1148)
EIF4G1	RELB (-1141)
EIF4G2	RELB (-741)
EIF5	RELB (-82)
EIF5A	RELB (-199), RELB (+2195)
ELAC1	RELB (-249)
ELAC2	RELB (-177)
ELF1	RELB (+95)
ELF3	RELB (+2524)
ELK1	RELB (-663)
ELK4	RELB (-318), RELB (+775)
ELL	RELB (-636), RELB (+1587)
ELL2	RELB (-203), RELB (+900)
ELL3	RELB (-181), RELB (+1326)
ELMO1	RELB (+303), RELB (+1587)
ELMO2	RELB (-262)
ELMOD2	RELB (-329)
ELMOD3	RELB (-52)
ELMSAN1	RELB (-2422), RELB (-243), RELB (+1635)
ELOA	RELB (+396)
ELOB	RELB (-306)
ELOC	RELB (-374)
ELOF1	RELB (-1841), RELB (+103)
ELOVL5	RELB (-4)
ELOVL6	RELB (-26), RELB (+1134)
ELP1	RELB (+76)
ELP2	RELB (-139)
ELP3	RELB (+359)
ELP4	RELB (+47)
ELP5	RELB (+197)
ELP6	RELB (+419)
EMB	RELB (-4080)
EMC1	RELB (-48)
EMC10	RELB (-85)
EMC2	RELB (+236)
EMC3	RELB (+254)
EMC4	RELB (-25)
EMC6	RELB (+89)
EMC7	RELB (+125)
EMC9	RELB (-137)
EMG1	RELB (-8)
EMID1	RELB (-2781), RELB (+731)
EMILIN1	RELB (+2875)
EML2	RELB (-632), RELB (+3108)
EML3	RELB (+506)
EML4	RELB (+1077)
EMP3	RELB (+65), RELB (+1032)
EMSY	RELB (-2149)
EMX1	RELB (-1187)
ENC1	RELB (-676)
ENDOD1	RELB (-669)
ENDOG	RELB (+87)
ENDOV	RELB (+131)
ENG	RELB (+805)
ENO1	RELB (+145), RELB (+1919), RELB (+3060)
ENO2	RELB (-12)
ENO3	RELB (-842)
ENO4	RELB (-1293), RELB (-74)
[truncated: 5,929 more rows]
